# Supplementary material for: Aging and sperm signals alter DNA break formation and repair in the C. elegans germline
Source: PLoS Genet. 2022 Nov 7;18(11):e1010282. doi: 10.1371/journal.pgen.1010282 (PMC9671421; doi:10.1371/journal.pgen.1010282)
Supplement: S1 Data — RAD-51 foci quantified in individual nuclei in wild type (N2), uev-2, pie-1p::uev-2, or fog-2 germlines. Each row details a single quantified nucleus. Columns indicate the genotype of the animal (Genotype), its age in days post L4 (Days_post_L4), whether the animal was mated (Mated), the position of a nucleus along the length of the germline either normalized to the length of pachytene (Germline_Positon_Pachytenenormalized, see Methods) or normalized to the length of the germline (Germline_position, see Methods), the radiation dose applied to the worm if applicable (Treatment), and the number of RAD-51 foci associated with that nucleus (RAD51_foci). (XLSX) [file pgen.1010282.s008.xlsx]

## Sheet: WT_uev-2_pie1puev-2
Genotype	Age_post_L4	Mated	Germline_position_pachytenenormalized	RAD51_foci
N2	1	No	-0.200549	0
N2	1	No	-0.172668	0
N2	1	No	-0.206639	0
N2	1	No	-0.213399	0
N2	1	No	-0.0188567	3
N2	1	No	-0.00194244	1
N2	1	No	-0.0247269	0
N2	1	No	-0.0261401	0
N2	1	No	-0.0572305	0
N2	1	No	-0.105239	0
N2	1	No	-0.133884	1
N2	1	No	-0.154765	0
N2	1	No	-0.158967	0
N2	1	No	-0.0770782	0
N2	1	No	-0.131534	0
N2	1	No	-0.123938	0
N2	1	No	-0.109644	0
N2	1	No	-0.124603	0
N2	1	No	0.136333	5
N2	1	No	0.151656	4
N2	1	No	0.164563	4
N2	1	No	0.162533	3
N2	1	No	0.159651	5
N2	1	No	0.178864	11
N2	1	No	0.200836	7
N2	1	No	0.144247	3
N2	1	No	0.119012	0
N2	1	No	0.11302	12
N2	1	No	0.105027	3
N2	1	No	0.102351	7
N2	1	No	0.0752878	1
N2	1	No	0.0558456	3
N2	1	No	0.0324808	1
N2	1	No	0.0240972	0
N2	1	No	0.00658272	4
N2	1	No	0.00273662	1
N2	1	No	0.0661664	5
N2	1	No	0.0411545	3
N2	1	No	0.0212783	0
N2	1	No	0.32268	6
N2	1	No	0.287912	9
N2	1	No	0.285786	9
N2	1	No	0.257089	8
N2	1	No	0.180128	7
N2	1	No	0.220971	7
N2	1	No	0.202602	8
N2	1	No	0.250041	4
N2	1	No	0.236414	5
N2	1	No	0.319478	7
N2	1	No	0.315966	8
N2	1	No	0.316973	4
N2	1	No	0.680742	1
N2	1	No	0.659624	2
N2	1	No	0.665014	5
N2	1	No	0.627408	0
N2	1	No	0.696309	2
N2	1	No	0.650758	7
N2	1	No	0.606577	1
N2	1	No	0.611564	5
N2	1	No	0.583323	4
N2	1	No	0.571308	1
N2	1	No	0.574911	1
N2	1	No	0.547742	9
N2	1	No	0.53281	3
N2	1	No	0.50722	6
N2	1	No	0.464604	4
N2	1	No	0.446742	6
N2	1	No	0.432332	5
N2	1	No	0.426729	4
N2	1	No	0.391398	4
N2	1	No	0.38044	8
N2	1	No	0.354423	3
N2	1	No	0.340904	14
N2	1	No	0.33352	1
N2	1	No	0.469872	20
N2	1	No	0.4512	3
N2	1	No	0.407518	10
N2	1	No	0.841572	2
N2	1	No	0.835981	2
N2	1	No	0.808336	4
N2	1	No	0.853251	2
N2	1	No	0.830108	0
N2	1	No	0.798395	3
N2	1	No	0.819419	2
N2	1	No	0.768311	0
N2	1	No	0.731481	3
N2	1	No	0.717458	0
N2	1	No	0.723424	3
N2	1	No	0.95833	0
N2	1	No	0.973444	1
N2	1	No	0.97484	0
N2	1	No	0.933504	2
N2	1	No	0.887572	1
N2	1	No	1	0
N2	1	No	1.02635	0
N2	1	No	1.0553	0
N2	1	No	1.01479	0
N2	1	No	1.06952	0
N2	1	No	1.15209	0
N2	1	No	-0.0510366	0
N2	1	No	-0.0682488	0
N2	1	No	-0.0137098	1
N2	1	No	-0.0247326	0
N2	1	No	-0.0371421	0
N2	1	No	-0.0180739	4
N2	1	No	-0.0382881	0
N2	1	No	-0.0476698	1
N2	1	No	-0.0572489	0
N2	1	No	-0.0759616	0
N2	1	No	-0.0727623	0
N2	1	No	-0.0921046	0
N2	1	No	-0.121291	0
N2	1	No	-0.122124	0
N2	1	No	-0.145212	0
N2	1	No	-0.133163	0
N2	1	No	-0.147123	0
N2	1	No	0.125895	3
N2	1	No	0.170917	11
N2	1	No	0.177822	2
N2	1	No	0.168815	6
N2	1	No	0.14111	1
N2	1	No	0.00646794	1
N2	1	No	0.197903	1
N2	1	No	0.200935	8
N2	1	No	0.199323	5
N2	1	No	0.187923	3
N2	1	No	0.145316	11
N2	1	No	0.0984658	5
N2	1	No	0.0951455	2
N2	1	No	0.071845	1
N2	1	No	0.0735469	1
N2	1	No	0.0823544	5
N2	1	No	0.055238	1
N2	1	No	0.059194	3
N2	1	No	0.0526486	1
N2	1	No	0.0440968	5
N2	1	No	0.435531	4
N2	1	No	0.432806	5
N2	1	No	0.431302	2
N2	1	No	0.372062	2
N2	1	No	0.433412	4
N2	1	No	0.360197	5
N2	1	No	0.409291	2
N2	1	No	0.386122	1
N2	1	No	0.32206	8
N2	1	No	0.292641	9
N2	1	No	0.340389	1
N2	1	No	0.328962	8
N2	1	No	0.216866	6
N2	1	No	0.704592	0
N2	1	No	0.692629	1
N2	1	No	0.706537	0
N2	1	No	0.719668	2
N2	1	No	0.678856	1
N2	1	No	0.699033	0
N2	1	No	0.67749	0
N2	1	No	0.641402	7
N2	1	No	0.603683	3
N2	1	No	0.648621	1
N2	1	No	0.584969	2
N2	1	No	0.666502	1
N2	1	No	0.633673	2
N2	1	No	0.553886	2
N2	1	No	0.580359	3
N2	1	No	0.648068	4
N2	1	No	0.621602	0
N2	1	No	0.493268	3
N2	1	No	0.519778	4
N2	1	No	0.493855	3
N2	1	No	0.532458	2
N2	1	No	0.487341	0
N2	1	No	0.45834	4
N2	1	No	0.502493	4
N2	1	No	0.564836	2
N2	1	No	0.516238	2
N2	1	No	0.543899	6
N2	1	No	0.471511	3
N2	1	No	0.457533	4
N2	1	No	0.46327	2
N2	1	No	0.603099	0
N2	1	No	0.575077	0
N2	1	No	0.928799	0
N2	1	No	0.815286	1
N2	1	No	0.892137	0
N2	1	No	0.782714	0
N2	1	No	0.858869	0
N2	1	No	0.924564	0
N2	1	No	0.829908	1
N2	1	No	0.798082	0
N2	1	No	0.898709	2
N2	1	No	0.741001	2
N2	1	No	0.872213	0
N2	1	No	0.842199	1
N2	1	No	0.812579	2
N2	1	No	0.786811	2
N2	1	No	0.741272	1
N2	1	No	0.958718	0
N2	1	No	0.916299	1
N2	1	No	0.889059	0
N2	1	No	0.73571	0
N2	1	No	1.06959	0
N2	1	No	1.03519	0
N2	1	No	1.09558	0
N2	1	No	1.00124	0
N2	1	No	1.01635	0
N2	1	No	1.05387	0
N2	1	No	-0.232694	0
N2	1	No	-0.290801	0
N2	1	No	-0.283611	0
N2	1	No	-0.296987	0
N2	1	No	-0.0869638	0
N2	1	No	-0.101326	0
N2	1	No	-0.115523	0
N2	1	No	-0.115948	0
N2	1	No	-0.133673	0
N2	1	No	-0.16011	0
N2	1	No	-0.160778	0
N2	1	No	-0.0638691	0
N2	1	No	-0.0569965	0
N2	1	No	-0.0307285	2
N2	1	No	-0.0209982	0
N2	1	No	-0.00718646	0
N2	1	No	-0.0111206	0
N2	1	No	-0.0532462	0
N2	1	No	-0.0781	0
N2	1	No	-0.136648	0
N2	1	No	-0.136592	0
N2	1	No	0.239564	9
N2	1	No	0.236137	9
N2	1	No	0.0052784	0
N2	1	No	0.0213162	5
N2	1	No	0.0347525	0
N2	1	No	0.0465184	0
N2	1	No	0.0589652	3
N2	1	No	0.0779075	3
N2	1	No	0.0971885	0
N2	1	No	0.148996	7
N2	1	No	0.163096	2
N2	1	No	0.177604	5
N2	1	No	0.174924	7
N2	1	No	0.185495	7
N2	1	No	0.180921	8
N2	1	No	0.195159	9
N2	1	No	0.206498	3
N2	1	No	0.220815	8
N2	1	No	0.247756	11
N2	1	No	0.223788	7
N2	1	No	0.20435	11
N2	1	No	0.193488	6
N2	1	No	0.0683927	1
N2	1	No	0.0842945	9
N2	1	No	0.00811061	0
N2	1	No	0.26269	3
N2	1	No	0.247145	3
N2	1	No	0.202881	11
N2	1	No	0.549749	1
N2	1	No	0.380042	4
N2	1	No	0.310241	13
N2	1	No	0.286134	4
N2	1	No	0.340162	11
N2	1	No	0.326548	13
N2	1	No	0.289184	4
N2	1	No	0.316368	6
N2	1	No	0.326439	9
N2	1	No	0.319112	4
N2	1	No	0.3355	2
N2	1	No	0.322007	6
N2	1	No	0.354549	6
N2	1	No	0.357879	20
N2	1	No	0.384453	4
N2	1	No	0.396389	2
N2	1	No	0.406157	0
N2	1	No	0.411923	11
N2	1	No	0.430348	4
N2	1	No	0.434297	3
N2	1	No	0.447105	4
N2	1	No	0.470594	3
N2	1	No	0.487637	2
N2	1	No	0.482012	2
N2	1	No	0.504466	1
N2	1	No	0.495199	2
N2	1	No	0.516756	3
N2	1	No	0.521871	6
N2	1	No	0.570138	2
N2	1	No	0.582144	0
N2	1	No	0.620744	5
N2	1	No	0.621519	1
N2	1	No	0.635683	2
N2	1	No	0.64488	4
N2	1	No	0.66276	3
N2	1	No	0.671267	3
N2	1	No	0.656663	5
N2	1	No	0.687886	3
N2	1	No	0.686484	1
N2	1	No	0.711035	4
N2	1	No	0.740012	0
N2	1	No	0.65028	4
N2	1	No	0.598692	1
N2	1	No	0.712772	2
N2	1	No	0.701695	3
N2	1	No	0.745679	0
N2	1	No	0.767468	1
N2	1	No	0.80535	1
N2	1	No	0.611835	1
N2	1	No	0.870181	0
N2	1	No	0.897748	0
N2	1	No	0.885859	0
N2	1	No	0.929204	0
N2	1	No	0.956518	0
N2	1	No	0.978368	0
N2	1	No	0.977545	0
N2	1	No	0.977978	1
N2	1	No	0.916017	1
N2	1	No	0.84452	1
N2	1	No	0.867997	0
N2	1	No	0.819992	0
N2	1	No	0.825457	4
N2	1	No	0.836993	3
N2	1	No	0.854292	0
N2	1	No	1.01422	0
N2	1	No	1.01788	0
N2	1	No	1.06698	0
N2	1	No	1.12367	0
N2	1	No	1.10411	0
N2	1	No	1.01755	2
N2	1	No	-0.524531	0
N2	1	No	-0.510873	0
N2	1	No	-0.498905	0
N2	1	No	-0.513264	0
N2	1	No	-0.430269	0
N2	1	No	-0.415741	0
N2	1	No	-0.44321	0
N2	1	No	-0.478271	0
N2	1	No	-0.489401	0
N2	1	No	-0.485299	0
N2	1	No	-0.397771	0
N2	1	No	-0.359687	0
N2	1	No	-0.381946	0
N2	1	No	-0.353297	0
N2	1	No	-0.268696	0
N2	1	No	-0.25741	0
N2	1	No	-0.23952	0
N2	1	No	-0.201962	0
N2	1	No	-0.108727	0
N2	1	No	-0.187805	0
N2	1	No	-0.219705	0
N2	1	No	-0.135006	0
N2	1	No	-0.0845733	0
N2	1	No	-0.102462	2
N2	1	No	-0.167369	0
N2	1	No	-0.0511397	0
N2	1	No	-0.121819	0
N2	1	No	-0.139934	0
N2	1	No	-0.0526467	1
N2	1	No	-0.0331499	0
N2	1	No	-0.0866277	0
N2	1	No	-0.13018	1
N2	1	No	-0.182254	0
N2	1	No	-0.20155	0
N2	1	No	-0.168823	0
N2	1	No	-0.173985	0
N2	1	No	-0.158208	0
N2	1	No	-0.13808	0
N2	1	No	-0.174189	0
N2	1	No	-0.199169	0
N2	1	No	-0.230868	0
N2	1	No	0.126482	2
N2	1	No	0.107512	5
N2	1	No	0.130122	6
N2	1	No	0.130862	7
N2	1	No	0.136454	7
N2	1	No	0.202262	3
N2	1	No	0.182575	7
N2	1	No	0.157115	5
N2	1	No	0.119474	4
N2	1	No	0.0991664	5
N2	1	No	0.13947	6
N2	1	No	0.145811	5
N2	1	No	0.0432867	4
N2	1	No	0.0550771	2
N2	1	No	0.302727	2
N2	1	No	0.146708	7
N2	1	No	0.181307	12
N2	1	No	0.331881	7
N2	1	No	0.217933	13
N2	1	No	0.198638	15
N2	1	No	0.285136	14
N2	1	No	0.310833	2
N2	1	No	0.271659	15
N2	1	No	0.215896	7
N2	1	No	0.300035	10
N2	1	No	0.332622	6
N2	1	No	0.235001	7
N2	1	No	0.30697	6
N2	1	No	0.339079	5
N2	1	No	0.331727	1
N2	1	No	0.1936	7
N2	1	No	0.177723	6
N2	1	No	0.187922	7
N2	1	No	0.170193	1
N2	1	No	0.683972	0
N2	1	No	0.70641	1
N2	1	No	0.688085	0
N2	1	No	0.634737	0
N2	1	No	0.495059	5
N2	1	No	0.518408	6
N2	1	No	0.628353	6
N2	1	No	0.546469	4
N2	1	No	0.48439	5
N2	1	No	0.657688	2
N2	1	No	0.575111	2
N2	1	No	0.450332	4
N2	1	No	0.633661	3
N2	1	No	0.605168	4
N2	1	No	0.541027	4
N2	1	No	0.431256	10
N2	1	No	0.366785	2
N2	1	No	0.480972	3
N2	1	No	0.623518	4
N2	1	No	0.418067	5
N2	1	No	0.351704	6
N2	1	No	0.660404	2
N2	1	No	0.652669	0
N2	1	No	0.574418	1
N2	1	No	0.468916	3
N2	1	No	0.448783	6
N2	1	No	0.401345	4
N2	1	No	0.384105	5
N2	1	No	0.395692	3
N2	1	No	0.710998	1
N2	1	No	0.933136	0
N2	1	No	0.959887	0
N2	1	No	0.895729	0
N2	1	No	0.979533	2
N2	1	No	0.84128	0
N2	1	No	0.915848	0
N2	1	No	0.801005	0
N2	1	No	0.852589	1
N2	1	No	0.942241	0
N2	1	No	0.809773	0
N2	1	No	0.829874	1
N2	1	No	0.770049	0
N2	1	No	0.787304	0
N2	1	No	0.809652	0
N2	1	No	0.719465	2
N2	1	No	0.772196	0
N2	1	No	0.847648	1
N2	1	No	0.890968	1
N2	1	No	0.82313	0
N2	1	No	0.737054	2
N2	1	No	0.728409	0
N2	1	No	0.980768	0
N2	1	No	0.949246	0
N2	1	No	0.926034	0
N2	1	No	0.954763	0
N2	1	No	0.888667	1
N2	1	No	1	0
N2	1	No	1.06902	0
N2	1	No	1.03202	1
N2	1	No	1.12622	0
N2	1	No	1.03301	0
N2	4	Yes	-0.163092	0
N2	4	Yes	-0.113779	0
N2	4	Yes	-0.160428	0
N2	4	Yes	-0.13085	0
N2	4	Yes	-0.178637	0
N2	4	Yes	-0.101231	0
N2	4	Yes	-0.167373	0
N2	4	Yes	-0.158946	0
N2	4	Yes	-0.00593061	0
N2	4	Yes	-0.00115604	1
N2	4	Yes	-0.0190468	1
N2	4	Yes	-0.0388457	0
N2	4	Yes	-0.0629819	0
N2	4	Yes	-0.0238597	0
N2	4	Yes	-0.00663826	0
N2	4	Yes	-0.0571441	0
N2	4	Yes	-0.0333835	0
N2	4	Yes	-0.0469437	1
N2	4	Yes	-0.0880121	0
N2	4	Yes	0.149171	9
N2	4	Yes	0.135986	11
N2	4	Yes	0.0230925	3
N2	4	Yes	0.0407335	2
N2	4	Yes	0.0105787	0
N2	4	Yes	0.0333881	1
N2	4	Yes	0.0192094	0
N2	4	Yes	0.14477	4
N2	4	Yes	0.133474	2
N2	4	Yes	0.0914525	2
N2	4	Yes	0.144764	5
N2	4	Yes	0.0402986	0
N2	4	Yes	0.108257	5
N2	4	Yes	0.0191925	1
N2	4	Yes	0.0557048	1
N2	4	Yes	0.0248259	3
N2	4	Yes	0.00611869	1
N2	4	Yes	0.0924488	1
N2	4	Yes	0.113726	1
N2	4	Yes	0.123081	3
N2	4	Yes	0.124167	3
N2	4	Yes	0.0806055	2
N2	4	Yes	0.0613512	3
N2	4	Yes	0.166588	5
N2	4	Yes	0.172655	4
N2	4	Yes	0.379177	5
N2	4	Yes	0.367657	5
N2	4	Yes	0.244126	5
N2	4	Yes	0.270755	12
N2	4	Yes	0.298997	7
N2	4	Yes	0.313894	6
N2	4	Yes	0.330416	5
N2	4	Yes	0.304885	3
N2	4	Yes	0.320279	4
N2	4	Yes	0.331594	4
N2	4	Yes	0.269334	1
N2	4	Yes	0.273132	1
N2	4	Yes	0.243865	2
N2	4	Yes	0.191125	7
N2	4	Yes	0.183613	2
N2	4	Yes	0.188312	9
N2	4	Yes	0.373236	3
N2	4	Yes	0.368787	4
N2	4	Yes	0.327503	6
N2	4	Yes	0.291206	15
N2	4	Yes	0.269808	4
N2	4	Yes	0.192469	3
N2	4	Yes	0.177092	3
N2	4	Yes	0.581063	3
N2	4	Yes	0.589519	5
N2	4	Yes	0.557514	3
N2	4	Yes	0.548529	1
N2	4	Yes	0.480595	0
N2	4	Yes	0.476007	3
N2	4	Yes	0.478017	6
N2	4	Yes	0.690457	0
N2	4	Yes	0.692259	0
N2	4	Yes	0.699112	3
N2	4	Yes	0.668565	2
N2	4	Yes	0.618305	2
N2	4	Yes	0.655716	0
N2	4	Yes	0.554195	1
N2	4	Yes	0.572355	3
N2	4	Yes	0.606592	3
N2	4	Yes	0.630791	0
N2	4	Yes	0.526329	3
N2	4	Yes	0.510052	7
N2	4	Yes	0.490951	4
N2	4	Yes	0.535412	9
N2	4	Yes	0.513359	0
N2	4	Yes	0.48489	2
N2	4	Yes	0.529353	7
N2	4	Yes	0.504527	1
N2	4	Yes	0.639536	0
N2	4	Yes	0.634383	3
N2	4	Yes	0.604028	17
N2	4	Yes	0.611317	4
N2	4	Yes	0.789648	0
N2	4	Yes	0.797315	1
N2	4	Yes	0.712307	1
N2	4	Yes	0.755405	0
N2	4	Yes	0.723977	0
N2	4	Yes	0.751111	0
N2	4	Yes	0.74112	3
N2	4	Yes	0.769678	0
N2	4	Yes	0.806223	0
N2	4	Yes	0.883855	0
N2	4	Yes	0.871655	0
N2	4	Yes	0.888914	0
N2	4	Yes	0.869412	1
N2	4	Yes	0.824226	1
N2	4	Yes	0.847793	0
N2	4	Yes	0.825613	0
N2	4	Yes	0.823814	0
N2	4	Yes	0.82046	1
N2	4	Yes	0.845222	0
N2	4	Yes	0.99312	0
N2	4	Yes	0.976628	0
N2	4	Yes	0.967096	0
N2	4	Yes	0.95904	1
N2	4	Yes	0.944932	0
N2	4	Yes	0.913136	0
N2	4	Yes	0.918767	0
N2	4	Yes	1.0005	0
N2	4	Yes	1.00314	0
N2	4	Yes	-0.287979	0
N2	4	Yes	-0.334944	0
N2	4	Yes	-0.288601	0
N2	4	Yes	-0.351694	0
N2	4	Yes	-0.263081	0
N2	4	Yes	-0.199876	0
N2	4	Yes	-0.205064	0
N2	4	Yes	-0.23856	0
N2	4	Yes	-0.163406	0
N2	4	Yes	-0.199576	0
N2	4	Yes	-0.217808	0
N2	4	Yes	-0.247501	0
N2	4	Yes	-0.00876598	1
N2	4	Yes	-0.0319842	0
N2	4	Yes	-0.0285219	1
N2	4	Yes	-0.0470879	0
N2	4	Yes	-0.05171	1
N2	4	Yes	-0.0344934	0
N2	4	Yes	-0.0511852	0
N2	4	Yes	-0.0732282	0
N2	4	Yes	-0.070123	0
N2	4	Yes	-0.0957211	0
N2	4	Yes	-0.0911166	0
N2	4	Yes	-0.108234	0
N2	4	Yes	-0.110728	0
N2	4	Yes	-0.114123	0
N2	4	Yes	-0.126549	0
N2	4	Yes	-0.13197	0
N2	4	Yes	-0.135332	0
N2	4	Yes	-0.145839	0
N2	4	Yes	-0.146658	0
N2	4	Yes	-0.149796	0
N2	4	Yes	-0.0122822	2
N2	4	Yes	-0.0499639	0
N2	4	Yes	-0.0633216	0
N2	4	Yes	-0.160408	0
N2	4	Yes	0.137678	2
N2	4	Yes	0.115412	3
N2	4	Yes	0.0975722	2
N2	4	Yes	0.104732	0
N2	4	Yes	0.081153	2
N2	4	Yes	0.105498	3
N2	4	Yes	0.110742	0
N2	4	Yes	0.0776381	1
N2	4	Yes	0.0686682	3
N2	4	Yes	0.0853814	1
N2	4	Yes	0.0923909	0
N2	4	Yes	0.0683787	3
N2	4	Yes	0.0984326	0
N2	4	Yes	0.0585191	1
N2	4	Yes	0.0779334	1
N2	4	Yes	0.0461753	0
N2	4	Yes	0.0759483	0
N2	4	Yes	0.045063	2
N2	4	Yes	0.0491193	0
N2	4	Yes	0.0230245	3
N2	4	Yes	0.0358924	2
N2	4	Yes	0.0118384	0
N2	4	Yes	0.0252027	0
N2	4	Yes	0.00875178	0
N2	4	Yes	0.00604057	0
N2	4	Yes	0.257919	6
N2	4	Yes	0.260236	6
N2	4	Yes	0.0517669	1
N2	4	Yes	0.214798	10
N2	4	Yes	0.231252	8
N2	4	Yes	0.245276	4
N2	4	Yes	0.262555	0
N2	4	Yes	0.233822	2
N2	4	Yes	0.255133	9
N2	4	Yes	0.226065	8
N2	4	Yes	0.234056	5
N2	4	Yes	0.253382	5
N2	4	Yes	0.199897	5
N2	4	Yes	0.184442	4
N2	4	Yes	0.148865	6
N2	4	Yes	0.277063	4
N2	4	Yes	0.269757	5
N2	4	Yes	0.577221	2
N2	4	Yes	0.545299	1
N2	4	Yes	0.547579	1
N2	4	Yes	0.528191	3
N2	4	Yes	0.533066	3
N2	4	Yes	0.527597	5
N2	4	Yes	0.518926	1
N2	4	Yes	0.50531	3
N2	4	Yes	0.521857	1
N2	4	Yes	0.492265	2
N2	4	Yes	0.49243	7
N2	4	Yes	0.480171	5
N2	4	Yes	0.475545	1
N2	4	Yes	0.471175	5
N2	4	Yes	0.467107	6
N2	4	Yes	0.43868	1
N2	4	Yes	0.43296	4
N2	4	Yes	0.418329	5
N2	4	Yes	0.415379	5
N2	4	Yes	0.413371	3
N2	4	Yes	0.404345	5
N2	4	Yes	0.386218	0
N2	4	Yes	0.381291	1
N2	4	Yes	0.388548	3
N2	4	Yes	0.355328	3
N2	4	Yes	0.351996	1
N2	4	Yes	0.34156	4
N2	4	Yes	0.330811	6
N2	4	Yes	0.336481	6
N2	4	Yes	0.319357	10
N2	4	Yes	0.313132	4
N2	4	Yes	0.305286	8
N2	4	Yes	0.292557	6
N2	4	Yes	0.296534	1
N2	4	Yes	0.272693	4
N2	4	Yes	0.568537	8
N2	4	Yes	0.564029	1
N2	4	Yes	0.579938	1
N2	4	Yes	0.557234	4
N2	4	Yes	0.536589	7
N2	4	Yes	0.545532	6
N2	4	Yes	0.55916	5
N2	4	Yes	0.497609	2
N2	4	Yes	0.456607	4
N2	4	Yes	0.455897	9
N2	4	Yes	0.411104	8
N2	4	Yes	0.395277	3
N2	4	Yes	0.363256	6
N2	4	Yes	0.377067	5
N2	4	Yes	0.319285	9
N2	4	Yes	0.336754	5
N2	4	Yes	0.282541	8
N2	4	Yes	0.271256	7
N2	4	Yes	0.759797	3
N2	4	Yes	0.756931	1
N2	4	Yes	0.631716	4
N2	4	Yes	0.655514	4
N2	4	Yes	0.688465	6
N2	4	Yes	0.713828	5
N2	4	Yes	0.627531	2
N2	4	Yes	0.61294	8
N2	4	Yes	0.755119	1
N2	4	Yes	0.731446	2
N2	4	Yes	0.715326	0
N2	4	Yes	0.7054	1
N2	4	Yes	0.712141	2
N2	4	Yes	0.717975	4
N2	4	Yes	0.696173	0
N2	4	Yes	0.607987	2
N2	4	Yes	0.644843	5
N2	4	Yes	0.597036	1
N2	4	Yes	0.841077	0
N2	4	Yes	0.823599	1
N2	4	Yes	0.809381	3
N2	4	Yes	0.797347	1
N2	4	Yes	0.780669	3
N2	4	Yes	0.765321	1
N2	4	Yes	0.787088	1
N2	4	Yes	0.795568	0
N2	4	Yes	0.777817	1
N2	4	Yes	0.924646	1
N2	4	Yes	0.90853	0
N2	4	Yes	0.894058	0
N2	4	Yes	0.885277	0
N2	4	Yes	0.870183	1
N2	1	No	-0.441905	1
N2	1	No	-0.470173	0
N2	1	No	-0.247448	0
N2	1	No	-0.255818	0
N2	1	No	-0.377857	0
N2	1	No	-0.234187	0
N2	1	No	-0.0457971	0
N2	1	No	-0.0962156	0
N2	1	No	-0.19022	0
N2	1	No	-0.126995	0
N2	1	No	-0.224056	0
N2	1	No	-0.0321089	0
N2	1	No	-0.0438305	0
N2	1	No	-0.181575	0
N2	1	No	-0.0628113	2
N2	1	No	-0.0434441	2
N2	1	No	-0.219584	0
N2	1	No	-0.0876412	0
N2	1	No	-0.142318	0
N2	1	No	-0.0202195	1
N2	1	No	-0.0385242	1
N2	1	No	-0.0195744	1
N2	1	No	-0.00356261	1
N2	1	No	-0.0720606	0
N2	1	No	-0.0665397	0
N2	1	No	-0.0978545	2
N2	1	No	-0.0754981	0
N2	1	No	-0.139922	0
N2	1	No	-0.211442	0
N2	1	No	-0.205482	0
N2	1	No	0.180415	19
N2	1	No	0.207833	8
N2	1	No	0.0365241	4
N2	1	No	0.0682558	10
N2	1	No	0.0140182	1
N2	1	No	0.297925	7
N2	1	No	0.0730708	6
N2	1	No	0.229929	12
N2	1	No	0.0751728	6
N2	1	No	0.198874	9
N2	1	No	0.307466	12
N2	1	No	0.309289	12
N2	1	No	0.31053	6
N2	1	No	0.260289	15
N2	1	No	0.283875	11
N2	1	No	0.274179	4
N2	1	No	0.241227	13
N2	1	No	0.0105487	2
N2	1	No	0.0137143	1
N2	1	No	0.00779055	2
N2	1	No	0.593951	3
N2	1	No	0.626401	1
N2	1	No	0.586513	3
N2	1	No	0.556537	4
N2	1	No	0.541511	1
N2	1	No	0.346001	10
N2	1	No	0.502157	8
N2	1	No	0.515272	4
N2	1	No	0.559666	0
N2	1	No	0.486439	7
N2	1	No	0.599697	3
N2	1	No	0.573912	0
N2	1	No	0.801593	0
N2	1	No	0.74621	0
N2	1	No	0.664116	4
N2	1	No	0.69718	0
N2	1	No	0.792539	0
N2	1	No	0.765179	0
N2	1	No	0.848502	2
N2	1	No	0.799682	2
N2	1	No	0.840291	4
N2	1	No	0.828627	2
N2	1	No	0.886294	0
N2	1	No	0.925359	1
N2	1	No	0.867703	0
N2	1	No	0.907245	2
N2	1	No	0.896348	0
N2	1	No	0.949602	3
N2	1	No	0.928407	0
N2	1	No	0.967992	0
N2	1	No	0.755105	1
N2	1	No	0.716476	2
N2	1	No	0.670808	3
N2	1	No	0.655204	2
N2	1	No	0.680706	0
N2	1	No	0.646847	2
N2	1	No	1.03745	0
N2	1	No	1.02616	1
N2	1	No	1.05398	0
N2	1	No	1.07681	0
N2	1	No	-0.528631	0
N2	1	No	-0.563227	0
N2	1	No	-0.611882	0
N2	1	No	-0.584883	0
N2	1	No	-0.531952	0
N2	1	No	-0.402409	0
N2	1	No	-0.428071	0
N2	1	No	-0.432706	0
N2	1	No	-0.463638	0
N2	1	No	-0.385422	0
N2	1	No	-0.368525	0
N2	1	No	-0.226157	0
N2	1	No	-0.249148	0
N2	1	No	-0.220775	0
N2	1	No	-0.258329	0
N2	1	No	-0.261648	0
N2	1	No	-0.289864	0
N2	1	No	-0.019463	0
N2	1	No	-0.0279351	1
N2	1	No	-0.0526364	0
N2	1	No	-0.101996	0
N2	1	No	-0.14575	0
N2	1	No	-0.17887	0
N2	1	No	-0.164324	0
N2	1	No	-0.0727275	0
N2	1	No	-0.0259144	3
N2	1	No	-0.0670896	0
N2	1	No	-0.0546784	0
N2	1	No	-0.16704	0
N2	1	No	-0.174371	0
N2	1	No	0.127522	6
N2	1	No	0.173109	8
N2	1	No	0.151317	3
N2	1	No	0.113999	5
N2	1	No	0.135399	1
N2	1	No	0.0557341	1
N2	1	No	0.028044	3
N2	1	No	0.0811091	0
N2	1	No	0.0961162	5
N2	1	No	0.0957063	0
N2	1	No	0.181425	4
N2	1	No	0.148371	2
N2	1	No	0.174178	2
N2	1	No	0.189527	4
N2	1	No	0.229371	3
N2	1	No	0.287383	8
N2	1	No	0.270592	9
N2	1	No	0.282889	12
N2	1	No	0.267685	9
N2	1	No	0.205727	3
N2	1	No	0.226837	8
N2	1	No	0.205958	2
N2	1	No	0.223125	12
N2	1	No	0.245749	4
N2	1	No	0.245504	7
N2	1	No	0.230774	9
N2	1	No	0.248662	4
N2	1	No	0.27382	22
N2	1	No	0.303754	3
N2	1	No	0.293891	14
N2	1	No	0.372349	4
N2	1	No	0.332328	12
N2	1	No	0.308332	10
N2	1	No	0.253109	10
N2	1	No	0.272989	6
N2	1	No	0.433798	4
N2	1	No	0.488921	4
N2	1	No	0.448281	5
N2	1	No	0.513445	6
N2	1	No	0.544068	6
N2	1	No	0.569238	4
N2	1	No	0.645841	8
N2	1	No	0.598678	4
N2	1	No	0.648171	2
N2	1	No	0.62948	0
N2	1	No	0.573163	1
N2	1	No	0.586579	3
N2	1	No	0.571556	2
N2	1	No	0.439903	4
N2	1	No	0.483877	7
N2	1	No	0.45995	4
N2	1	No	0.458865	7
N2	1	No	0.418631	3
N2	1	No	0.408415	5
N2	1	No	0.826857	1
N2	1	No	0.823184	1
N2	1	No	0.848477	1
N2	1	No	0.850692	0
N2	1	No	0.877689	0
N2	1	No	0.882633	1
N2	1	No	0.925332	0
N2	1	No	0.919675	1
N2	1	No	0.950152	0
N2	1	No	0.946314	2
N2	1	No	0.695101	0
N2	1	No	0.941222	2
N2	1	No	0.977743	0
N2	1	No	0.971652	0
N2	1	No	0.859856	1
N2	1	No	0.699583	3
N2	1	No	0.894909	1
N2	1	No	0.917814	1
N2	1	No	0.680526	0
N2	1	No	0.728835	0
N2	1	No	0.732521	1
N2	1	No	0.75773	2
N2	1	No	0.760215	5
N2	1	No	0.748027	0
N2	1	No	0.786792	0
N2	1	No	0.778958	5
N2	1	No	1.00481	0
N2	1	No	-0.201222	0
N2	1	No	-0.225573	0
N2	1	No	-0.248683	0
N2	1	No	-0.218776	0
N2	1	No	-0.241302	1
N2	1	No	-0.266346	0
N2	1	No	-0.315422	0
N2	1	No	-0.258967	0
N2	1	No	-0.210047	1
N2	1	No	-0.314958	0
N2	1	No	-0.292071	0
N2	1	No	-0.232696	2
N2	1	No	-0.280708	0
N2	1	No	-0.33663	0
N2	1	No	-0.319691	0
N2	1	No	-0.368833	0
N2	1	No	-0.196701	0
N2	1	No	-0.212428	0
N2	1	No	-0.0812842	0
N2	1	No	-0.0963311	0
N2	1	No	-0.0395912	0
N2	1	No	-0.0739938	0
N2	1	No	-0.0146263	2
N2	1	No	-0.0206163	0
N2	1	No	-0.118691	0
N2	1	No	-0.0337378	0
N2	1	No	-0.111436	0
N2	1	No	-0.0675313	0
N2	1	No	-0.144472	0
N2	1	No	-0.0936185	0
N2	1	No	-0.17317	0
N2	1	No	-0.131822	0
N2	1	No	-0.0773445	0
N2	1	No	-0.161445	0
N2	1	No	-0.118961	0
N2	1	No	-0.0993617	0
N2	1	No	-0.144724	0
N2	1	No	-0.157704	0
N2	1	No	0.405396	2
N2	1	No	0.350971	1
N2	1	No	0.310023	8
N2	1	No	0.316345	4
N2	1	No	0.304457	9
N2	1	No	0.274221	6
N2	1	No	0.163335	10
N2	1	No	0.141049	14
N2	1	No	0.118446	9
N2	1	No	0.0871401	4
N2	1	No	0.503257	1
N2	1	No	0.106908	6
N2	1	No	0.465736	3
N2	1	No	0.504611	3
N2	1	No	0.492494	1
N2	1	No	0.473279	10
N2	1	No	0.0360366	3
N2	1	No	0.0757147	0
N2	1	No	0.0725446	6
N2	1	No	0.0366249	1
N2	1	No	0.441961	11
N2	1	No	0.428006	6
N2	1	No	0.280535	10
N2	1	No	0.288103	9
N2	1	No	0.248986	5
N2	1	No	0.231267	12
N2	1	No	0.188405	7
N2	1	No	0.204503	7
N2	1	No	0.161745	8
N2	1	No	0.21528	3
N2	1	No	0.19317	8
N2	1	No	0.25177	9
N2	1	No	0.127967	3
N2	1	No	0.181641	3
N2	1	No	0.197916	14
N2	1	No	0.143378	9
N2	1	No	0.121076	5
N2	1	No	0.099866	1
N2	1	No	0.135213	3
N2	1	No	0.0948768	6
N2	1	No	0.107783	4
N2	1	No	0.0782716	1
N2	1	No	0.459687	2
N2	1	No	0.449357	5
N2	1	No	0.411803	3
N2	1	No	0.426719	15
N2	1	No	0.449972	5
N2	1	No	0.392588	6
N2	1	No	0.556271	2
N2	1	No	0.640049	3
N2	1	No	0.632141	5
N2	1	No	0.613727	1
N2	1	No	0.586025	4
N2	1	No	0.520906	0
N2	1	No	0.625255	0
N2	1	No	0.592323	2
N2	1	No	0.650388	1
N2	1	No	0.594353	4
N2	1	No	0.612241	0
N2	1	No	0.653827	2
N2	1	No	0.787465	1
N2	1	No	0.785004	0
N2	1	No	0.693032	3
N2	1	No	0.736066	1
N2	1	No	0.727406	0
N2	1	No	0.700939	0
N2	1	No	0.68474	0
N2	1	No	0.656908	2
N2	1	No	0.670111	2
N2	1	No	0.848141	0
N2	1	No	0.882944	0
N2	1	No	0.91573	0
N2	4	No	-0.177117	0
N2	4	No	-0.158278	0
N2	4	No	-0.223909	0
N2	4	No	-0.202833	1
N2	4	No	-0.23149	0
N2	4	No	-0.213093	0
N2	4	No	-0.30651	0
N2	4	No	-0.31197	0
N2	4	No	-0.325607	0
N2	4	No	-0.373202	0
N2	4	No	-0.290865	0
N2	4	No	-0.330309	0
N2	4	No	-0.348226	0
N2	4	No	-0.355065	0
N2	4	No	-0.24902	0
N2	4	No	-0.283658	0
N2	4	No	-0.30373	0
N2	4	No	-0.32832	0
N2	4	No	-0.195207	0
N2	4	No	-0.250868	0
N2	4	No	-0.289164	0
N2	4	No	-0.266058	0
N2	4	No	-0.225479	0
N2	4	No	-0.299433	0
N2	4	No	-0.169265	0
N2	4	No	-0.197161	0
N2	4	No	-0.174907	0
N2	4	No	-0.16751	0
N2	4	No	-0.146387	0
N2	4	No	-0.0929441	1
N2	4	No	-0.078335	0
N2	4	No	-0.0187547	1
N2	4	No	-0.0334953	0
N2	4	No	-0.0120791	0
N2	4	No	-0.0304563	1
N2	4	No	-0.0999258	0
N2	4	No	0	0
N2	4	No	0.00610036	4
N2	4	No	0.0342421	0
N2	4	No	0.0201613	2
N2	4	No	0.0832026	0
N2	4	No	0.0555331	4
N2	4	No	0.0700017	2
N2	4	No	0.109477	2
N2	4	No	0.0985074	3
N2	4	No	0.0906569	0
N2	4	No	0.225342	4
N2	4	No	0.223305	12
N2	4	No	0.193881	10
N2	4	No	0.0513814	4
N2	4	No	0.0186081	0
N2	4	No	0.320021	11
N2	4	No	0.357778	10
N2	4	No	0.333479	5
N2	4	No	0.285289	11
N2	4	No	0.317665	14
N2	4	No	0.272013	9
N2	4	No	0.345787	15
N2	4	No	0.422756	9
N2	4	No	0.435338	6
N2	4	No	0.341295	11
N2	4	No	0.51466	3
N2	4	No	0.444109	2
N2	4	No	0.506721	5
N2	4	No	0.489467	3
N2	4	No	0.413933	7
N2	4	No	0.440246	4
N2	4	No	0.532194	5
N2	4	No	0.509694	5
N2	4	No	0.47933	6
N2	4	No	0.532846	2
N2	4	No	0.458662	6
N2	4	No	0.639814	1
N2	4	No	0.60063	6
N2	4	No	0.573342	5
N2	4	No	0.644298	1
N2	4	No	0.770824	0
N2	4	No	0.857142	0
N2	4	No	0.824149	1
N2	4	No	0.719269	0
N2	4	No	0.750662	0
N2	4	No	0.642162	0
N2	4	No	0.858335	0
N2	4	No	0.899494	0
N2	4	No	0.894059	0
N2	4	No	0.929357	0
N2	4	No	0.81616	0
N2	4	No	0.874829	0
N2	4	No	0.91963	0
N2	4	No	0.856672	0
N2	4	No	0.957124	0
N2	4	No	0.890922	0
N2	4	No	0.925028	0
N2	4	No	0.713661	0
N2	4	No	0.778635	0
N2	4	No	0.647363	0
N2	4	No	0.743621	0
N2	4	No	0.563391	1
N2	4	No	0.603459	8
N2	4	No	0.556477	25
N2	4	No	0.615867	1
N2	4	No	0.592391	3
N2	4	No	0.587026	2
N2	4	No	0.558966	6
N2	4	No	0.642259	0
N2	4	No	0.54424	10
N2	4	No	0.707536	2
N2	4	No	0.67355	0
N2	4	No	0.633871	3
N2	4	No	-0.202005	1
N2	4	No	-0.194777	0
N2	4	No	-0.228443	0
N2	4	No	-0.217121	0
N2	4	No	-0.203976	0
N2	4	No	-0.229003	1
N2	4	No	-0.233479	0
N2	4	No	-0.249332	0
N2	4	No	-0.229677	0
N2	4	No	-0.289326	0
N2	4	No	-0.283027	0
N2	4	No	-0.307111	0
N2	4	No	-0.3002	0
N2	4	No	-0.3209	1
N2	4	No	-0.347106	0
N2	4	No	-0.357559	0
N2	4	No	-0.344794	0
N2	4	No	-0.35837	0
N2	4	No	-0.388866	0
N2	4	No	-0.381248	0
N2	4	No	-0.376276	0
N2	4	No	-0.412222	0
N2	4	No	-0.400446	0
N2	4	No	-0.415304	0
N2	4	No	-0.452456	0
N2	4	No	-0.336199	0
N2	4	No	-0.270898	0
N2	4	No	-0.133347	0
N2	4	No	-0.157694	0
N2	4	No	-0.157238	0
N2	4	No	-0.168538	0
N2	4	No	-0.186033	0
N2	4	No	-0.14673	1
N2	4	No	-0.00407014	0
N2	4	No	-0.0347548	0
N2	4	No	-0.0272387	0
N2	4	No	-0.0175439	1
N2	4	No	-0.013958	0
N2	4	No	-0.0363865	0
N2	4	No	-0.0511256	0
N2	4	No	-0.0711086	0
N2	4	No	-0.0681294	0
N2	4	No	-0.064854	0
N2	4	No	-0.0742777	0
N2	4	No	-0.0925712	0
N2	4	No	-0.0982008	0
N2	4	No	-0.106263	0
N2	4	No	-0.115885	0
N2	4	No	-0.126144	0
N2	4	No	0.11875	2
N2	4	No	0.139842	4
N2	4	No	0.109712	5
N2	4	No	0.0821722	0
N2	4	No	0.0592084	0
N2	4	No	0.111765	3
N2	4	No	0.0682427	2
N2	4	No	0.0864104	3
N2	4	No	0.0336615	2
N2	4	No	0.0440504	5
N2	4	No	0.19773	1
N2	4	No	0.219812	3
N2	4	No	0.179163	2
N2	4	No	0.564562	5
N2	4	No	0.52631	11
N2	4	No	0.498733	10
N2	4	No	0.565069	7
N2	4	No	0.561697	14
N2	4	No	0.527455	9
N2	4	No	0.497594	18
N2	4	No	0.362009	4
N2	4	No	0.562024	3
N2	4	No	0.37986	8
N2	4	No	0.522318	9
N2	4	No	0.331342	10
N2	4	No	0.497257	11
N2	4	No	0.465216	8
N2	4	No	0.441321	4
N2	4	No	0.381571	8
N2	4	No	0.40939	8
N2	4	No	0.523667	7
N2	4	No	0.199409	6
N2	4	No	0.295214	5
N2	4	No	0.46597	8
N2	4	No	0.493469	12
N2	4	No	0.319825	4
N2	4	No	0.440706	7
N2	4	No	0.255286	3
N2	4	No	0.345147	7
N2	4	No	0.529431	9
N2	4	No	0.374176	5
N2	4	No	0.292621	9
N2	4	No	0.322873	4
N2	4	No	0.257044	7
N2	4	No	0.287668	5
N2	4	No	0.440464	8
N2	4	No	0.448313	5
N2	4	No	0.340381	7
N2	4	No	0.25652	5
N2	4	No	0.280413	11
N2	4	No	0.589084	8
N2	4	No	0.883871	2
N2	4	No	0.8587	1
N2	4	No	0.88149	0
N2	4	No	0.878572	0
N2	4	No	0.854635	0
N2	4	No	0.814294	5
N2	4	No	0.858023	1
N2	4	No	0.838873	3
N2	4	No	0.735516	6
N2	4	No	0.715411	6
N2	4	No	0.711594	4
N2	4	No	0.689654	4
N2	4	No	0.729465	3
N2	4	No	0.658842	5
N2	4	No	0.884381	0
N2	4	No	0.617625	6
N2	4	No	0.649281	6
N2	4	No	0.607891	7
N2	4	No	0.778856	4
N2	4	No	0.661602	10
N2	4	No	0.706231	4
N2	4	No	0.813994	6
N2	4	No	0.774647	0
N2	4	No	0.797973	2
N2	4	No	0.692291	3
N2	4	No	0.860313	1
N2	4	No	0.835555	3
N2	4	No	0.910675	0
N2	4	No	0.910675	0
N2	4	No	0.910675	0
N2	4	No	0.915974	0
N2	4	No	0.941046	0
N2	4	No	0.9241	0
N2	4	No	0.999061	0
N2	4	No	0.917013	1
N2	4	No	1.02218	1
N2	4	No	1.08101	0
N2	4	No	1.09691	0
N2	4	No	1.13671	0
N2	4	No	1.1701	0
N2	4	No	1.19581	0
N2	4	No	1.21104	0
N2	4	No	1.22198	0
N2	4	No	1.23984	0
N2	4	No	1.24897	0
N2	4	No	1.29	0
N2	4	No	-0.236019	0
N2	4	No	-0.25127	0
N2	4	No	-0.217857	0
N2	4	No	-0.1949	0
N2	4	No	-0.190436	0
N2	4	No	-0.17887	0
N2	4	No	-0.156023	0
N2	4	No	-0.159504	0
N2	4	No	-0.141091	0
N2	4	No	-0.133638	0
N2	4	No	-0.00880977	0
N2	4	No	-0.0044412	1
N2	4	No	-0.105046	0
N2	4	No	-0.112658	0
N2	4	No	-0.0874314	0
N2	4	No	-0.0827706	0
N2	4	No	-0.07319	0
N2	4	No	-0.0626651	1
N2	4	No	-0.0644911	0
N2	4	No	-0.0570928	0
N2	4	No	-0.0420453	0
N2	4	No	-0.0324824	0
N2	4	No	-0.0276598	0
N2	4	No	-0.00702127	0
N2	4	No	-0.018761	0
N2	4	No	-0.0341759	0
N2	4	No	-0.0465261	0
N2	4	No	0.230065	6
N2	4	No	0.180951	0
N2	4	No	0.147038	2
N2	4	No	0.174272	2
N2	4	No	0.00907141	0
N2	4	No	0.0560499	0
N2	4	No	0.0372493	1
N2	4	No	0.115971	1
N2	4	No	0.287863	11
N2	4	No	0.294834	7
N2	4	No	0.00603493	3
N2	4	No	0.00868935	0
N2	4	No	0.0189814	2
N2	4	No	0.0315506	0
N2	4	No	0.0564998	0
N2	4	No	0.039177	1
N2	4	No	0.0642089	1
N2	4	No	0.0683138	1
N2	4	No	0.0811229	0
N2	4	No	0.0836109	4
N2	4	No	0.118791	1
N2	4	No	0.10566	1
N2	4	No	0.142185	1
N2	4	No	0.130263	1
N2	4	No	0.142106	2
N2	4	No	0.200627	2
N2	4	No	0.162051	1
N2	4	No	0.148931	0
N2	4	No	0.236922	3
N2	4	No	0.204014	3
N2	4	No	0.202997	1
N2	4	No	0.242629	6
N2	4	No	0.207511	2
N2	4	No	0.256713	2
N2	4	No	0.263686	8
N2	4	No	0.284734	7
N2	4	No	0.293457	4
N2	4	No	0.315833	6
N2	4	No	0.339939	20
N2	4	No	0.348018	5
N2	4	No	0.219769	2
N2	4	No	0.358595	11
N2	4	No	0.367125	12
N2	4	No	0.420177	3
N2	4	No	0.429225	7
N2	4	No	0.452047	9
N2	4	No	0.46194	3
N2	4	No	0.523041	9
N2	4	No	0.555967	4
N2	4	No	0.486044	6
N2	4	No	0.512199	4
N2	4	No	0.53184	5
N2	4	No	0.551362	3
N2	4	No	0.582569	2
N2	4	No	0.577019	1
N2	4	No	0.388806	17
N2	4	No	0.419328	9
N2	4	No	0.387695	7
N2	4	No	0.40495	1
N2	4	No	0.412408	4
N2	4	No	0.832684	0
N2	4	No	0.838655	0
N2	4	No	0.883255	1
N2	4	No	0.981272	0
N2	4	No	0.979124	0
N2	4	No	0.896431	0
N2	4	No	0.791308	1
N2	4	No	0.637862	1
N2	4	No	0.688405	1
N2	4	No	0.704573	1
N2	4	No	0.752855	3
N2	4	No	0.725205	0
N2	4	No	0.691479	1
N2	4	No	0.66948	3
N2	4	No	0.65287	9
N2	4	No	0.615935	4
N2	4	No	0.787091	0
N2	4	No	0.630985	1
N2	4	No	0.785226	1
N2	4	No	0.613517	2
N2	4	No	0.635734	2
N2	4	No	0.670624	0
N2	4	No	0.693676	1
N2	4	No	0.807219	0
N2	4	No	-0.298047	0
N2	4	No	-0.298724	0
N2	4	No	-0.144167	0
N2	4	No	-0.160973	0
N2	4	No	-0.169557	0
N2	4	No	-0.122816	1
N2	4	No	-0.0878942	1
N2	4	No	-0.152743	0
N2	4	No	-0.0992735	1
N2	4	No	-0.0961564	0
N2	4	No	-0.11369	0
N2	4	No	-0.0667275	0
N2	4	No	-0.0715516	1
N2	4	No	-0.0826049	0
N2	4	No	-0.0390283	0
N2	4	No	-0.0325216	0
N2	4	No	-0.0226138	0
N2	4	No	-0.0186929	0
N2	4	No	-0.00300857	0
N2	4	No	-0.00631391	0
N2	4	No	0.220279	2
N2	4	No	0.198688	1
N2	4	No	0.313739	6
N2	4	No	0.200237	4
N2	4	No	0.119418	0
N2	4	No	0.099476	1
N2	4	No	0.0922528	1
N2	4	No	0.118416	0
N2	4	No	0.0227671	3
N2	4	No	0.0395354	0
N2	4	No	0.00651235	0
N2	4	No	0.00394166	0
N2	4	No	0.0331177	4
N2	4	No	0.0641229	0
N2	4	No	0.0885085	0
N2	4	No	0.0250543	2
N2	4	No	0.0612925	2
N2	4	No	0.144328	3
N2	4	No	0.115955	2
N2	4	No	0.0535679	3
N2	4	No	0.0556165	1
N2	4	No	0.118764	0
N2	4	No	0.132881	0
N2	4	No	0.140997	0
N2	4	No	0.102958	0
N2	4	No	0.172788	2
N2	4	No	0.147409	3
N2	4	No	0.198575	1
N2	4	No	0.169207	2
N2	4	No	0.209617	4
N2	4	No	0.253116	8
N2	4	No	0.147432	0
N2	4	No	0.217872	3
N2	4	No	0.230877	4
N2	4	No	0.258335	8
N2	4	No	0.292121	8
N2	4	No	0.226365	2
N2	4	No	0.171093	0
N2	4	No	0.283419	8
N2	4	No	0.263275	1
N2	4	No	0.379279	5
N2	4	No	0.316091	4
N2	4	No	0.277721	3
N2	4	No	0.294255	7
N2	4	No	0.33988	11
N2	4	No	0.333233	4
N2	4	No	0.374644	9
N2	4	No	0.319628	7
N2	4	No	0.302799	3
N2	4	No	0.328646	3
N2	4	No	0.358687	2
N2	4	No	0.429581	2
N2	4	No	0.344889	4
N2	4	No	0.389915	9
N2	4	No	0.380425	3
N2	4	No	0.437491	6
N2	4	No	0.59335	5
N2	4	No	0.575534	3
N2	4	No	0.452055	9
N2	4	No	0.488215	3
N2	4	No	0.516213	4
N2	4	No	0.45492	11
N2	4	No	0.52344	6
N2	4	No	0.46898	5
N2	4	No	0.551701	3
N2	4	No	0.492852	9
N2	4	No	0.568732	3
N2	4	No	0.569884	4
N2	4	No	0.553318	4
N2	4	No	0.540403	5
N2	4	No	0.609354	0
N2	4	No	0.62694	8
N2	4	No	0.611813	1
N2	4	No	0.632543	2
N2	4	No	0.654887	2
N2	4	No	0.683583	0
N2	4	No	0.694219	2
N2	4	No	0.794465	0
N2	4	No	0.729867	1
N2	4	No	0.758654	3
N2	4	No	0.774807	2
N2	4	No	0.800679	0
N2	4	No	0.815246	0
N2	4	No	0.739784	1
N2	4	No	0.839425	0
N2	4	No	0.813034	1
N2	4	No	0.784576	0
N2	4	No	0.794248	1
N2	4	No	0.766682	12
N2	4	No	0.741216	2
N2	4	No	0.767988	1
N2	4	No	0.8113	0
N2	4	No	0.688063	1
N2	4	No	0.716807	0
N2	4	No	0.74019	0
N2	4	No	0.715967	3
N2	4	No	0.682804	0
N2	4	No	0.701906	3
N2	4	No	0.750953	0
N2	4	No	0.866627	0
N2	4	No	0.866627	0
N2	4	No	0.651956	11
N2	4	No	0.943433	0
N2	4	No	0.965577	0
N2	4	No	0.99093	0
N2	4	No	0.953465	0
N2	4	No	0.966775	0
N2	4	No	0.928143	0
N2	4	No	0.930061	0
N2	4	No	0.866973	0
N2	4	No	1.04392	0
N2	4	No	1.07376	0
N2	4	No	1.02633	0
N2	4	No	1.05971	0
N2	4	No	1.10155	0
N2	4	No	1.17154	0
N2	4	No	-0.196719	0
N2	4	No	-0.186322	0
N2	4	No	-0.239995	0
N2	4	No	-0.330927	0
N2	4	No	-0.273733	0
N2	4	No	-0.337034	0
N2	4	No	-0.184056	0
N2	4	No	-0.244174	0
N2	4	No	-0.216907	1
N2	4	No	-0.283162	0
N2	4	No	-0.324166	0
N2	4	No	-0.394663	0
N2	4	No	-0.170436	0
N2	4	No	-0.380235	0
N2	4	No	-0.254464	0
N2	4	No	-0.309524	0
N2	4	No	-0.290249	1
N2	4	No	-0.372181	0
N2	4	No	-0.34088	0
N2	4	No	-0.495993	0
N2	4	No	-0.361018	0
N2	4	No	-0.307037	0
N2	4	No	-0.0304678	1
N2	4	No	-0.0312333	0
N2	4	No	-0.0263658	0
N2	4	No	-0.140506	0
N2	4	No	-0.0943684	0
N2	4	No	-0.098241	0
N2	4	No	-0.150115	0
N2	4	No	-0.0716463	0
N2	4	No	-0.150979	0
N2	4	No	-0.113243	0
N2	4	No	-0.0655169	0
N2	4	No	-0.136148	0
N2	4	No	-0.0652141	0
N2	4	No	0	0
N2	4	No	0.376691	8
N2	4	No	0.283163	1
N2	4	No	0.310418	6
N2	4	No	0.329826	5
N2	4	No	0.360292	7
N2	4	No	0.19344	6
N2	4	No	0.268833	10
N2	4	No	0.323258	10
N2	4	No	0.155414	3
N2	4	No	0.100465	0
N2	4	No	0.366219	7
N2	4	No	0.0619744	0
N2	4	No	0.227689	2
N2	4	No	0.0783142	1
N2	4	No	0.255405	4
N2	4	No	0.092663	4
N2	4	No	0.137624	0
N2	4	No	0.0160239	1
N2	4	No	0.0585628	0
N2	4	No	0.341195	8
N2	4	No	0.1843	4
N2	4	No	0.214292	8
N2	4	No	0.393964	17
N2	4	No	0.628673	3
N2	4	No	0.449937	5
N2	4	No	0.431134	9
N2	4	No	0.503785	8
N2	4	No	0.520198	27
N2	4	No	0.47025	13
N2	4	No	0.530627	8
N2	4	No	0.399673	13
N2	4	No	0.488456	5
N2	4	No	0.50541	22
N2	4	No	0.414714	5
N2	4	No	0.45336	10
N2	4	No	0.681635	3
N2	4	No	0.797703	0
N2	4	No	0.860525	0
N2	4	No	0.800311	0
N2	4	No	0.764837	0
N2	4	No	0.829509	0
N2	4	No	0.785726	0
N2	4	No	0.737747	0
N2	4	No	0.756227	1
N2	4	No	0.883686	0
N2	4	No	0.836209	0
N2	4	No	0.975155	0
N2	4	No	0.90236	0
N2	4	No	0.993208	0
N2	4	No	0.963642	0
N2	4	No	0.923469	1
N2	4	No	0.904486	0
N2	4	No	0.928764	0
N2	4	No	0.898445	1
N2	4	No	1.05404	0
N2	4	No	1.30477	0
N2	4	No	1.08782	0
N2	4	No	1.19215	0
N2	4	No	-0.467245	0
N2	4	No	-0.496095	0
N2	4	No	-0.496936	0
N2	4	No	-0.529251	0
N2	4	No	-0.509215	0
N2	4	No	-0.528745	0
N2	4	No	-0.556621	0
N2	4	No	-0.618663	0
N2	4	No	-0.631726	0
N2	4	No	-0.554812	0
N2	4	No	-0.567393	0
N2	4	No	-0.2462	0
N2	4	No	-0.265832	0
N2	4	No	-0.289126	0
N2	4	No	-0.295203	0
N2	4	No	-0.294151	0
N2	4	No	-0.339378	0
N2	4	No	-0.3733	0
N2	4	No	-0.268907	0
N2	4	No	-0.268939	0
N2	4	No	-0.358558	0
N2	4	No	-0.178083	0
N2	4	No	-0.21561	0
N2	4	No	-0.177215	0
N2	4	No	-0.195482	0
N2	4	No	-0.215095	0
N2	4	No	-0.256113	0
N2	4	No	-0.282245	0
N2	4	No	-0.245498	1
N2	4	No	-0.0209264	1
N2	4	No	-0.0752448	0
N2	4	No	-0.0134074	0
N2	4	No	-0.0609479	0
N2	4	No	-0.0489424	0
N2	4	No	-0.127015	0
N2	4	No	-0.0852273	0
N2	4	No	-0.120109	1
N2	4	No	-0.0509946	0
N2	4	No	-0.081529	0
N2	4	No	-0.153975	0
N2	4	No	-0.112367	0
N2	4	No	-0.156804	1
N2	4	No	0.351641	2
N2	4	No	0.350763	5
N2	4	No	0.323619	4
N2	4	No	0.310292	3
N2	4	No	0.315459	4
N2	4	No	0.329312	8
N2	4	No	0.286099	2
N2	4	No	0.315549	11
N2	4	No	0.233947	5
N2	4	No	0.229988	4
N2	4	No	0.222068	5
N2	4	No	0.171087	1
N2	4	No	0.164518	2
N2	4	No	0.150872	2
N2	4	No	0.115658	3
N2	4	No	0.132827	1
N2	4	No	0.109441	7
N2	4	No	0.0648487	2
N2	4	No	0.239297	5
N2	4	No	0.16869	4
N2	4	No	0.189214	1
N2	4	No	0.191432	0
N2	4	No	0.0981265	6
N2	4	No	0.0763353	5
N2	4	No	0.0666321	3
N2	4	No	0.0499444	4
N2	4	No	0.0657717	0
N2	4	No	0.0807287	3
N2	4	No	0.00568447	3
N2	4	No	0.810829	0
N2	4	No	0.725362	0
N2	4	No	0.75516	0
N2	4	No	0.781479	1
N2	4	No	0.785361	0
N2	4	No	0.72885	1
N2	4	No	0.73751	0
N2	4	No	0.692342	0
N2	4	No	0.737047	0
N2	4	No	0.61077	2
N2	4	No	0.67515	0
N2	4	No	0.630671	3
N2	4	No	0.607984	1
N2	4	No	0.640258	5
N2	4	No	0.550427	6
N2	4	No	0.530703	4
N2	4	No	0.587159	4
N2	4	No	0.557333	1
N2	4	No	0.491967	4
N2	4	No	0.518848	6
N2	4	No	0.564686	1
N2	4	No	0.526699	2
N2	4	No	0.472452	1
N2	4	No	0.454799	2
N2	4	No	0.483794	1
N2	4	No	0.423872	5
N2	4	No	0.515095	2
N2	4	No	0.437605	2
N2	4	No	0.387293	7
N2	4	No	0.411178	6
N2	4	No	0.429618	3
N2	4	No	0.371794	6
N2	4	No	0.616076	2
N2	4	No	0.578086	1
N2	4	No	0.553199	6
N2	4	No	0.400383	3
N2	4	No	0.355782	3
N2	4	No	0.457305	3
N2	4	No	0.871817	0
N2	4	No	0.840418	0
N2	4	No	0.97967	0
N2	4	No	0.97017	0
N2	4	No	0.932752	0
N2	4	No	0.901956	1
N2	4	No	0.867446	0
N2	4	No	0.892664	0
N2	4	No	1.16819	0
N2	4	No	1.16565	0
N2	4	No	1.11855	0
N2	1	No	-0.62635	0
N2	1	No	-0.382424	0
N2	1	No	-0.409644	0
N2	1	No	-0.41974	0
N2	1	No	-0.480285	0
N2	1	No	-0.506324	0
N2	1	No	-0.559282	0
N2	1	No	-0.606653	0
N2	1	No	-0.0203381	0
N2	1	No	-0.0044716	0
N2	1	No	-0.0237476	1
N2	1	No	-0.0414578	0
N2	1	No	-0.0887996	0
N2	1	No	-0.129057	0
N2	1	No	-0.0749097	0
N2	1	No	-0.106713	0
N2	1	No	-0.0563531	1
N2	1	No	-0.154109	0
N2	1	No	-0.13947	2
N2	1	No	-0.205149	0
N2	1	No	-0.15954	0
N2	1	No	-0.331214	0
N2	1	No	-0.339917	0
N2	1	No	-0.207638	0
N2	1	No	-0.247955	0
N2	1	No	0.59973	1
N2	1	No	0.582935	4
N2	1	No	0.329958	7
N2	1	No	0.139031	5
N2	1	No	0.194269	6
N2	1	No	0.255537	19
N2	1	No	0.114334	4
N2	1	No	0.375134	5
N2	1	No	0.324796	8
N2	1	No	0.28014	6
N2	1	No	0.240353	4
N2	1	No	0.274473	10
N2	1	No	0.382235	5
N2	1	No	0.35446	10
N2	1	No	0.204353	10
N2	1	No	0.174664	8
N2	1	No	0.0859023	2
N2	1	No	0.046173	3
N2	1	No	0.169311	6
N2	1	No	0.220514	10
N2	1	No	0.188025	8
N2	1	No	0.0895379	2
N2	1	No	0.0506575	3
N2	1	No	0.0263128	3
N2	1	No	0.551466	1
N2	1	No	0.576061	0
N2	1	No	0.503863	0
N2	1	No	0.524821	2
N2	1	No	0.547822	0
N2	1	No	0.469162	1
N2	1	No	0.500577	0
N2	1	No	0.446777	0
N2	1	No	0.482631	2
N2	1	No	0.536312	2
N2	1	No	0.409869	4
N2	1	No	0.693412	0
N2	1	No	0.725528	2
N2	1	No	0.628851	0
N2	1	No	0.76205	2
N2	1	No	0.65703	1
N2	1	No	0.699445	0
N2	1	No	0.642501	0
N2	1	No	0.981372	0
N2	1	No	0.928176	0
N2	1	No	0.866931	0
N2	1	No	0.909674	1
N2	1	No	0.725326	0
N2	1	No	0.808237	0
N2	1	No	0.753408	1
N2	1	No	0.663571	1
N2	1	No	0.786795	0
N2	1	No	-0.597661	0
N2	1	No	-0.648363	0
N2	1	No	-0.702343	0
N2	1	No	-0.68389	0
N2	1	No	-0.719138	0
N2	1	No	-0.740795	0
N2	1	No	-0.718587	0
N2	1	No	-0.703945	0
N2	1	No	-0.747869	0
N2	1	No	-0.760298	0
N2	1	No	-0.736581	2
N2	1	No	-0.668101	0
N2	1	No	-0.676299	0
N2	1	No	-0.69122	0
N2	1	No	-0.712092	0
N2	1	No	-0.729694	0
N2	1	No	-0.774186	0
N2	1	No	-0.285438	0
N2	1	No	-0.254035	0
N2	1	No	-0.260754	0
N2	1	No	-0.505257	0
N2	1	No	-0.515834	0
N2	1	No	-0.478725	0
N2	1	No	-0.495169	0
N2	1	No	-0.384425	0
N2	1	No	-0.379751	0
N2	1	No	-0.297296	0
N2	1	No	-0.501281	0
N2	1	No	-0.524847	0
N2	1	No	-0.362636	0
N2	1	No	-0.376601	0
N2	1	No	-0.159583	0
N2	1	No	-0.151029	0
N2	1	No	-0.222425	0
N2	1	No	-0.238051	0
N2	1	No	-0.177469	0
N2	1	No	-0.197479	0
N2	1	No	-0.209446	0
N2	1	No	-0.154633	0
N2	1	No	-0.197209	0
N2	1	No	-0.212658	0
N2	1	No	-0.175065	0
N2	1	No	-0.152279	0
N2	1	No	-0.00521759	0
N2	1	No	-0.0899292	0
N2	1	No	-0.05408	0
N2	1	No	-0.0233686	3
N2	1	No	-0.0162758	0
N2	1	No	-0.038392	0
N2	1	No	-0.0683314	1
N2	1	No	-0.0687385	0
N2	1	No	-0.0890733	0
N2	1	No	0.0746218	5
N2	1	No	0.0345544	1
N2	1	No	0.0479861	3
N2	1	No	0.0619312	2
N2	1	No	0.0246461	1
N2	1	No	0.0255862	1
N2	1	No	0.011477	1
N2	1	No	0.308164	4
N2	1	No	0.267239	5
N2	1	No	0.292814	6
N2	1	No	0.273569	0
N2	1	No	0.242629	7
N2	1	No	0.196019	5
N2	1	No	0.228096	8
N2	1	No	0.20464	1
N2	1	No	0.210452	8
N2	1	No	0.193823	4
N2	1	No	0.151951	4
N2	1	No	0.130902	6
N2	1	No	0.100319	2
N2	1	No	0.0906813	0
N2	1	No	0.0694885	4
N2	1	No	0.0611913	1
N2	1	No	0.127483	2
N2	1	No	0.109004	3
N2	1	No	0.174902	4
N2	1	No	0.175497	9
N2	1	No	0.24901	4
N2	1	No	0.320114	4
N2	1	No	0.126931	5
N2	1	No	0.146896	4
N2	1	No	0.62596	0
N2	1	No	0.600919	0
N2	1	No	0.580826	0
N2	1	No	0.552477	1
N2	1	No	0.537637	0
N2	1	No	0.515595	1
N2	1	No	0.475762	1
N2	1	No	0.434786	1
N2	1	No	0.516993	3
N2	1	No	0.506725	1
N2	1	No	0.47426	12
N2	1	No	0.458523	1
N2	1	No	0.450705	2
N2	1	No	0.444653	2
N2	1	No	0.424089	5
N2	1	No	0.407309	1
N2	1	No	0.397314	2
N2	1	No	0.351321	2
N2	1	No	0.342472	2
N2	1	No	0.334006	2
N2	1	No	0.346038	3
N2	1	No	0.366031	5
N2	1	No	0.38349	2
N2	1	No	0.376845	2
N2	1	No	0.419837	1
N2	1	No	0.777716	0
N2	1	No	0.757097	1
N2	1	No	0.707694	0
N2	1	No	0.743388	2
N2	1	No	0.725246	0
N2	1	No	0.969565	0
N2	1	No	0.978479	1
N2	1	No	0.957332	0
N2	1	No	1	0
N2	1	No	1.03542	1
N2	1	No	-0.353126	0
N2	1	No	-0.342936	0
N2	1	No	-0.350055	0
N2	1	No	-0.358445	0
N2	1	No	-0.335427	0
N2	1	No	-0.332578	0
N2	1	No	-0.334175	0
N2	1	No	-0.317955	0
N2	1	No	-0.319558	0
N2	1	No	-0.30815	0
N2	1	No	-0.349583	0
N2	1	No	-0.291551	0
N2	1	No	-0.285894	0
N2	1	No	-0.279084	0
N2	1	No	-0.284132	0
N2	1	No	-0.287366	1
N2	1	No	-0.247715	0
N2	1	No	-0.26459	0
N2	1	No	-0.243185	0
N2	1	No	-0.249304	0
N2	1	No	-0.370389	0
N2	1	No	-0.368251	0
N2	1	No	-0.374105	0
N2	1	No	-0.385199	0
N2	1	No	-0.394107	0
N2	1	No	-0.386	0
N2	1	No	-0.40534	0
N2	1	No	-0.415628	0
N2	1	No	-0.241075	0
N2	1	No	-0.212573	0
[truncated: 6,799 more rows]

## Sheet: fog-2
Germline_position	Genotype	Age_post_L4	Mated	RAD51_foci	Treatment
0.0475405	fog-2	4	No	0	0 Rads
0.0658343	fog-2	4	No	0	0 Rads
0.104248	fog-2	4	No	0	0 Rads
0.030723	fog-2	4	No	0	0 Rads
0.11495	fog-2	4	No	1	0 Rads
0.109937	fog-2	4	No	0	0 Rads
0.121805	fog-2	4	No	0	0 Rads
0.132896	fog-2	4	No	0	0 Rads
0.113433	fog-2	4	No	0	0 Rads
0.145276	fog-2	4	No	0	0 Rads
0.0632566	fog-2	4	No	0	0 Rads
0.0810392	fog-2	4	No	0	0 Rads
0.040156	fog-2	4	No	0	0 Rads
0.121542	fog-2	4	No	0	0 Rads
0.0263128	fog-2	4	No	0	0 Rads
0.0486381	fog-2	4	No	0	0 Rads
0.0325685	fog-2	4	No	1	0 Rads
0.0426653	fog-2	4	No	0	0 Rads
0.120782	fog-2	4	No	0	0 Rads
0.102881	fog-2	4	No	0	0 Rads
0.0649696	fog-2	4	No	0	0 Rads
0.135631	fog-2	4	No	0	0 Rads
0.0532372	fog-2	4	No	0	0 Rads
0.141802	fog-2	4	No	0	0 Rads
0.105014	fog-2	4	No	0	0 Rads
0.125195	fog-2	4	No	0	0 Rads
0.183464	fog-2	4	No	0	0 Rads
0.170495	fog-2	4	No	0	0 Rads
0.152565	fog-2	4	No	0	0 Rads
0.156697	fog-2	4	No	0	0 Rads
0.158112	fog-2	4	No	0	0 Rads
0.169114	fog-2	4	No	0	0 Rads
0.187663	fog-2	4	No	0	0 Rads
0.174792	fog-2	4	No	0	0 Rads
0.170767	fog-2	4	No	1	0 Rads
0.191286	fog-2	4	No	0	0 Rads
0.152394	fog-2	4	No	0	0 Rads
0.153728	fog-2	4	No	0	0 Rads
0.193703	fog-2	4	No	0	0 Rads
0.170714	fog-2	4	No	0	0 Rads
0.284707	fog-2	4	No	2	0 Rads
0.255681	fog-2	4	No	0	0 Rads
0.272923	fog-2	4	No	0	0 Rads
0.293456	fog-2	4	No	2	0 Rads
0.239318	fog-2	4	No	0	0 Rads
0.321497	fog-2	4	No	0	0 Rads
0.309768	fog-2	4	No	0	0 Rads
0.252898	fog-2	4	No	0	0 Rads
0.31633	fog-2	4	No	0	0 Rads
0.287638	fog-2	4	No	1	0 Rads
0.255991	fog-2	4	No	0	0 Rads
0.308136	fog-2	4	No	1	0 Rads
0.228486	fog-2	4	No	0	0 Rads
0.245182	fog-2	4	No	0	0 Rads
0.321883	fog-2	4	No	0	0 Rads
0.313208	fog-2	4	No	0	0 Rads
0.248367	fog-2	4	No	0	0 Rads
0.299994	fog-2	4	No	0	0 Rads
0.284842	fog-2	4	No	0	0 Rads
0.268601	fog-2	4	No	0	0 Rads
0.303718	fog-2	4	No	1	0 Rads
0.549621	fog-2	4	No	3	0 Rads
0.535873	fog-2	4	No	8	0 Rads
0.355494	fog-2	4	No	1	0 Rads
0.409614	fog-2	4	No	3	0 Rads
0.381078	fog-2	4	No	1	0 Rads
0.427162	fog-2	4	No	2	0 Rads
0.493744	fog-2	4	No	2	0 Rads
0.510363	fog-2	4	No	3	0 Rads
0.534779	fog-2	4	No	1	0 Rads
0.521016	fog-2	4	No	2	0 Rads
0.429189	fog-2	4	No	1	0 Rads
0.505452	fog-2	4	No	3	0 Rads
0.340814	fog-2	4	No	1	0 Rads
0.463671	fog-2	4	No	3	0 Rads
0.355183	fog-2	4	No	0	0 Rads
0.399205	fog-2	4	No	1	0 Rads
0.535648	fog-2	4	No	1	0 Rads
0.562277	fog-2	4	No	4	0 Rads
0.423558	fog-2	4	No	2	0 Rads
0.330865	fog-2	4	No	0	0 Rads
0.444277	fog-2	4	No	2	0 Rads
0.487681	fog-2	4	No	8	0 Rads
0.445216	fog-2	4	No	1	0 Rads
0.444641	fog-2	4	No	3	0 Rads
0.518965	fog-2	4	No	9	0 Rads
0.492689	fog-2	4	No	7	0 Rads
0.511778	fog-2	4	No	3	0 Rads
0.326797	fog-2	4	No	0	0 Rads
0.733747	fog-2	4	No	5	0 Rads
0.63388	fog-2	4	No	3	0 Rads
0.695965	fog-2	4	No	2	0 Rads
0.673815	fog-2	4	No	1	0 Rads
0.651768	fog-2	4	No	3	0 Rads
0.779781	fog-2	4	No	1	0 Rads
0.755002	fog-2	4	No	2	0 Rads
0.662934	fog-2	4	No	4	0 Rads
0.693815	fog-2	4	No	3	0 Rads
0.616205	fog-2	4	No	4	0 Rads
0.737148	fog-2	4	No	1	0 Rads
0.692734	fog-2	4	No	2	0 Rads
0.603993	fog-2	4	No	4	0 Rads
0.712624	fog-2	4	No	0	0 Rads
0.634763	fog-2	4	No	1	0 Rads
0.602231	fog-2	4	No	7	0 Rads
0.766199	fog-2	4	No	0	0 Rads
0.594318	fog-2	4	No	5	0 Rads
0.705076	fog-2	4	No	1	0 Rads
0.668129	fog-2	4	No	6	0 Rads
0.685482	fog-2	4	No	1	0 Rads
0.640876	fog-2	4	No	3	0 Rads
0.659154	fog-2	4	No	0	0 Rads
0.745499	fog-2	4	No	1	0 Rads
0.704583	fog-2	4	No	3	0 Rads
0.687641	fog-2	4	No	1	0 Rads
0.671015	fog-2	4	No	3	0 Rads
0.688041	fog-2	4	No	20	0 Rads
0.724126	fog-2	4	No	0	0 Rads
0.739934	fog-2	4	No	2	0 Rads
0.715061	fog-2	4	No	2	0 Rads
0.712884	fog-2	4	No	1	0 Rads
0.721558	fog-2	4	No	2	0 Rads
0.724119	fog-2	4	No	0	0 Rads
0.72132	fog-2	4	No	0	0 Rads
0.770571	fog-2	4	No	0	0 Rads
0.677009	fog-2	4	No	4	0 Rads
0.603581	fog-2	4	No	6	0 Rads
0.623694	fog-2	4	No	20	0 Rads
0.657582	fog-2	4	No	5	0 Rads
0.675863	fog-2	4	No	3	0 Rads
0.579833	fog-2	4	No	6	0 Rads
0.605233	fog-2	4	No	23	0 Rads
0.58574	fog-2	4	No	23	0 Rads
0.608044	fog-2	4	No	5	0 Rads
0.696939	fog-2	4	No	24	0 Rads
0.615945	fog-2	4	No	2	0 Rads
0.580845	fog-2	4	No	1	0 Rads
0.785878	fog-2	4	No	0	0 Rads
0.805399	fog-2	4	No	3	0 Rads
0.814384	fog-2	4	No	1	0 Rads
0.856132	fog-2	4	No	0	0 Rads
0.843704	fog-2	4	No	6	0 Rads
0.888909	fog-2	4	No	0	0 Rads
0.790021	fog-2	4	No	0	0 Rads
0.830891	fog-2	4	No	9	0 Rads
0.868908	fog-2	4	No	0	0 Rads
0.85326	fog-2	4	No	0	0 Rads
0.911441	fog-2	4	No	0	0 Rads
0.890768	fog-2	4	No	0	0 Rads
0.799842	fog-2	4	No	0	0 Rads
0.873754	fog-2	4	No	1	0 Rads
0.931394	fog-2	4	No	0	0 Rads
0.828499	fog-2	4	No	1	0 Rads
0.956994	fog-2	4	No	0	0 Rads
0.792095	fog-2	4	No	4	0 Rads
0.855842	fog-2	4	No	0	0 Rads
0.893125	fog-2	4	No	0	0 Rads
0.9185	fog-2	4	No	0	0 Rads
0.879659	fog-2	4	No	0	0 Rads
0.841093	fog-2	4	No	0	0 Rads
0.789865	fog-2	4	No	0	0 Rads
0.94829	fog-2	4	No	0	0 Rads
0.817665	fog-2	4	No	0	0 Rads
0.985847	fog-2	4	No	0	0 Rads
0.865531	fog-2	4	No	0	0 Rads
0.821969	fog-2	4	No	0	0 Rads
0.920654	fog-2	4	No	0	0 Rads
0.854399	fog-2	4	No	0	0 Rads
0.969578	fog-2	4	No	0	0 Rads
0.941565	fog-2	4	No	0	0 Rads
0.904712	fog-2	4	No	0	0 Rads
0.882761	fog-2	4	No	0	0 Rads
0.0466519	fog-2	3	No	28	5000 Rads 2 Day Recovery
0.0404455	fog-2	3	No	34	5000 Rads 2 Day Recovery
0.100886	fog-2	3	No	31	5000 Rads 2 Day Recovery
0.00573873	fog-2	3	No	0	5000 Rads 2 Day Recovery
0.0186968	fog-2	3	No	33	5000 Rads 2 Day Recovery
0.04362	fog-2	3	No	0	5000 Rads 2 Day Recovery
0.0294751	fog-2	3	No	0	5000 Rads 2 Day Recovery
0.00574546	fog-2	3	No	0	5000 Rads 2 Day Recovery
0.058481	fog-2	3	No	0	5000 Rads 2 Day Recovery
0.0322847	fog-2	3	No	1	5000 Rads 2 Day Recovery
0.0276277	fog-2	3	No	1	5000 Rads 2 Day Recovery
0.0210707	fog-2	3	No	47	5000 Rads 2 Day Recovery
0.0201679	fog-2	3	No	0	5000 Rads 2 Day Recovery
0.0454181	fog-2	3	No	0	5000 Rads 2 Day Recovery
0.0711608	fog-2	3	No	32	5000 Rads 2 Day Recovery
0.0727484	fog-2	3	No	42	5000 Rads 2 Day Recovery
0.070466	fog-2	3	No	29	5000 Rads 2 Day Recovery
0.0681825	fog-2	3	No	33	5000 Rads 2 Day Recovery
0.0553536	fog-2	3	No	36	5000 Rads 2 Day Recovery
0.0540688	fog-2	3	No	33	5000 Rads 2 Day Recovery
0.0747462	fog-2	3	No	33	5000 Rads 2 Day Recovery
0.0840124	fog-2	3	No	27	5000 Rads 2 Day Recovery
0.0858104	fog-2	3	No	25	5000 Rads 2 Day Recovery
0.167305	fog-2	3	No	0	5000 Rads 2 Day Recovery
0.202011	fog-2	3	No	47	5000 Rads 2 Day Recovery
0.156242	fog-2	3	No	4	5000 Rads 2 Day Recovery
0.191728	fog-2	3	No	1	5000 Rads 2 Day Recovery
0.196803	fog-2	3	No	0	5000 Rads 2 Day Recovery
0.164713	fog-2	3	No	1	5000 Rads 2 Day Recovery
0.117129	fog-2	3	No	0	5000 Rads 2 Day Recovery
0.135539	fog-2	3	No	2	5000 Rads 2 Day Recovery
0.180696	fog-2	3	No	2	5000 Rads 2 Day Recovery
0.162882	fog-2	3	No	16	5000 Rads 2 Day Recovery
0.227451	fog-2	3	No	13	5000 Rads 2 Day Recovery
0.193879	fog-2	3	No	18	5000 Rads 2 Day Recovery
0.211399	fog-2	3	No	21	5000 Rads 2 Day Recovery
0.218858	fog-2	3	No	53	5000 Rads 2 Day Recovery
0.189319	fog-2	3	No	47	5000 Rads 2 Day Recovery
0.343908	fog-2	3	No	23	5000 Rads 2 Day Recovery
0.415944	fog-2	3	No	2	5000 Rads 2 Day Recovery
0.280521	fog-2	3	No	0	5000 Rads 2 Day Recovery
0.401175	fog-2	3	No	16	5000 Rads 2 Day Recovery
0.331711	fog-2	3	No	8	5000 Rads 2 Day Recovery
0.375526	fog-2	3	No	5	5000 Rads 2 Day Recovery
0.360917	fog-2	3	No	8	5000 Rads 2 Day Recovery
0.257615	fog-2	3	No	2	5000 Rads 2 Day Recovery
0.410159	fog-2	3	No	11	5000 Rads 2 Day Recovery
0.385784	fog-2	3	No	4	5000 Rads 2 Day Recovery
0.395899	fog-2	3	No	10	5000 Rads 2 Day Recovery
0.36532	fog-2	3	No	11	5000 Rads 2 Day Recovery
0.299585	fog-2	3	No	5	5000 Rads 2 Day Recovery
0.374554	fog-2	3	No	5	5000 Rads 2 Day Recovery
0.41437	fog-2	3	No	13	5000 Rads 2 Day Recovery
0.308338	fog-2	3	No	6	5000 Rads 2 Day Recovery
0.384761	fog-2	3	No	6	5000 Rads 2 Day Recovery
0.335034	fog-2	3	No	3	5000 Rads 2 Day Recovery
0.307143	fog-2	3	No	0	5000 Rads 2 Day Recovery
0.33996	fog-2	3	No	5	5000 Rads 2 Day Recovery
0.291807	fog-2	3	No	20	5000 Rads 2 Day Recovery
0.307855	fog-2	3	No	21	5000 Rads 2 Day Recovery
0.321968	fog-2	3	No	31	5000 Rads 2 Day Recovery
0.339108	fog-2	3	No	44	5000 Rads 2 Day Recovery
0.235405	fog-2	3	No	1	5000 Rads 2 Day Recovery
0.251397	fog-2	3	No	1	5000 Rads 2 Day Recovery
0.246125	fog-2	3	No	2	5000 Rads 2 Day Recovery
0.260704	fog-2	3	No	12	5000 Rads 2 Day Recovery
0.247146	fog-2	3	No	21	5000 Rads 2 Day Recovery
0.230888	fog-2	3	No	0	5000 Rads 2 Day Recovery
0.266635	fog-2	3	No	19	5000 Rads 2 Day Recovery
0.256152	fog-2	3	No	1	5000 Rads 2 Day Recovery
0.280621	fog-2	3	No	36	5000 Rads 2 Day Recovery
0.286322	fog-2	3	No	33	5000 Rads 2 Day Recovery
0.255038	fog-2	3	No	10	5000 Rads 2 Day Recovery
0.393555	fog-2	3	No	29	5000 Rads 2 Day Recovery
0.233223	fog-2	3	No	46	5000 Rads 2 Day Recovery
0.412826	fog-2	3	No	18	5000 Rads 2 Day Recovery
0.427264	fog-2	3	No	14	5000 Rads 2 Day Recovery
0.416117	fog-2	3	No	13	5000 Rads 2 Day Recovery
0.39889	fog-2	3	No	17	5000 Rads 2 Day Recovery
0.368222	fog-2	3	No	40	5000 Rads 2 Day Recovery
0.352344	fog-2	3	No	47	5000 Rads 2 Day Recovery
0.422197	fog-2	3	No	29	5000 Rads 2 Day Recovery
0.310454	fog-2	3	No	19	5000 Rads 2 Day Recovery
0.405036	fog-2	3	No	10	5000 Rads 2 Day Recovery
0.356168	fog-2	3	No	4	5000 Rads 2 Day Recovery
0.337934	fog-2	3	No	39	5000 Rads 2 Day Recovery
0.409568	fog-2	3	No	17	5000 Rads 2 Day Recovery
0.291911	fog-2	3	No	1	5000 Rads 2 Day Recovery
0.310579	fog-2	3	No	14	5000 Rads 2 Day Recovery
0.325736	fog-2	3	No	29	5000 Rads 2 Day Recovery
0.37325	fog-2	3	No	15	5000 Rads 2 Day Recovery
0.42963	fog-2	3	No	20	5000 Rads 2 Day Recovery
0.452404	fog-2	3	No	8	5000 Rads 2 Day Recovery
0.466624	fog-2	3	No	14	5000 Rads 2 Day Recovery
0.488584	fog-2	3	No	0	5000 Rads 2 Day Recovery
0.470634	fog-2	3	No	12	5000 Rads 2 Day Recovery
0.456723	fog-2	3	No	15	5000 Rads 2 Day Recovery
0.486538	fog-2	3	No	12	5000 Rads 2 Day Recovery
0.442814	fog-2	3	No	15	5000 Rads 2 Day Recovery
0.459346	fog-2	3	No	5	5000 Rads 2 Day Recovery
0.623285	fog-2	3	No	5	5000 Rads 2 Day Recovery
0.492658	fog-2	3	No	19	5000 Rads 2 Day Recovery
0.52503	fog-2	3	No	6	5000 Rads 2 Day Recovery
0.616767	fog-2	3	No	7	5000 Rads 2 Day Recovery
0.602377	fog-2	3	No	12	5000 Rads 2 Day Recovery
0.508769	fog-2	3	No	12	5000 Rads 2 Day Recovery
0.642124	fog-2	3	No	2	5000 Rads 2 Day Recovery
0.587388	fog-2	3	No	11	5000 Rads 2 Day Recovery
0.544778	fog-2	3	No	6	5000 Rads 2 Day Recovery
0.523982	fog-2	3	No	6	5000 Rads 2 Day Recovery
0.475585	fog-2	3	No	9	5000 Rads 2 Day Recovery
0.663741	fog-2	3	No	8	5000 Rads 2 Day Recovery
0.605784	fog-2	3	No	8	5000 Rads 2 Day Recovery
0.489932	fog-2	3	No	10	5000 Rads 2 Day Recovery
0.506072	fog-2	3	No	9	5000 Rads 2 Day Recovery
0.625725	fog-2	3	No	4	5000 Rads 2 Day Recovery
0.458919	fog-2	3	No	20	5000 Rads 2 Day Recovery
0.536528	fog-2	3	No	20	5000 Rads 2 Day Recovery
0.514448	fog-2	3	No	13	5000 Rads 2 Day Recovery
0.586097	fog-2	3	No	4	5000 Rads 2 Day Recovery
0.49216	fog-2	3	No	12	5000 Rads 2 Day Recovery
0.647571	fog-2	3	No	7	5000 Rads 2 Day Recovery
0.543891	fog-2	3	No	14	5000 Rads 2 Day Recovery
0.462171	fog-2	3	No	8	5000 Rads 2 Day Recovery
0.521268	fog-2	3	No	14	5000 Rads 2 Day Recovery
0.627114	fog-2	3	No	6	5000 Rads 2 Day Recovery
0.502505	fog-2	3	No	8	5000 Rads 2 Day Recovery
0.579187	fog-2	3	No	8	5000 Rads 2 Day Recovery
0.483862	fog-2	3	No	14	5000 Rads 2 Day Recovery
0.470394	fog-2	3	No	15	5000 Rads 2 Day Recovery
0.658609	fog-2	3	No	0	5000 Rads 2 Day Recovery
0.53308	fog-2	3	No	11	5000 Rads 2 Day Recovery
0.553091	fog-2	3	No	7	5000 Rads 2 Day Recovery
0.597375	fog-2	3	No	6	5000 Rads 2 Day Recovery
0.508342	fog-2	3	No	11	5000 Rads 2 Day Recovery
0.575637	fog-2	3	No	0	5000 Rads 2 Day Recovery
0.491897	fog-2	3	No	19	5000 Rads 2 Day Recovery
0.477015	fog-2	3	No	9	5000 Rads 2 Day Recovery
0.519745	fog-2	3	No	12	5000 Rads 2 Day Recovery
0.568063	fog-2	3	No	4	5000 Rads 2 Day Recovery
0.505491	fog-2	3	No	8	5000 Rads 2 Day Recovery
0.488645	fog-2	3	No	32	5000 Rads 2 Day Recovery
0.647053	fog-2	3	No	8	5000 Rads 2 Day Recovery
0.463972	fog-2	3	No	16	5000 Rads 2 Day Recovery
0.474994	fog-2	3	No	20	5000 Rads 2 Day Recovery
0.512878	fog-2	3	No	9	5000 Rads 2 Day Recovery
0.535755	fog-2	3	No	6	5000 Rads 2 Day Recovery
0.534774	fog-2	3	No	7	5000 Rads 2 Day Recovery
0.539542	fog-2	3	No	13	5000 Rads 2 Day Recovery
0.560606	fog-2	3	No	16	5000 Rads 2 Day Recovery
0.565668	fog-2	3	No	9	5000 Rads 2 Day Recovery
0.553698	fog-2	3	No	14	5000 Rads 2 Day Recovery
0.564597	fog-2	3	No	28	5000 Rads 2 Day Recovery
0.581341	fog-2	3	No	13	5000 Rads 2 Day Recovery
0.43214	fog-2	3	No	2	5000 Rads 2 Day Recovery
0.43173	fog-2	3	No	8	5000 Rads 2 Day Recovery
0.448894	fog-2	3	No	20	5000 Rads 2 Day Recovery
0.694927	fog-2	3	No	6	5000 Rads 2 Day Recovery
0.684463	fog-2	3	No	5	5000 Rads 2 Day Recovery
0.743491	fog-2	3	No	13	5000 Rads 2 Day Recovery
0.723722	fog-2	3	No	11	5000 Rads 2 Day Recovery
0.764335	fog-2	3	No	13	5000 Rads 2 Day Recovery
0.748019	fog-2	3	No	15	5000 Rads 2 Day Recovery
0.730782	fog-2	3	No	5	5000 Rads 2 Day Recovery
0.714721	fog-2	3	No	6	5000 Rads 2 Day Recovery
0.705365	fog-2	3	No	1	5000 Rads 2 Day Recovery
0.693405	fog-2	3	No	7	5000 Rads 2 Day Recovery
0.793422	fog-2	3	No	9	5000 Rads 2 Day Recovery
0.72793	fog-2	3	No	6	5000 Rads 2 Day Recovery
0.812873	fog-2	3	No	11	5000 Rads 2 Day Recovery
0.748359	fog-2	3	No	7	5000 Rads 2 Day Recovery
0.720501	fog-2	3	No	4	5000 Rads 2 Day Recovery
0.771347	fog-2	3	No	8	5000 Rads 2 Day Recovery
0.806905	fog-2	3	No	17	5000 Rads 2 Day Recovery
0.770704	fog-2	3	No	3	5000 Rads 2 Day Recovery
0.758605	fog-2	3	No	14	5000 Rads 2 Day Recovery
0.76209	fog-2	3	No	12	5000 Rads 2 Day Recovery
0.673674	fog-2	3	No	1	5000 Rads 2 Day Recovery
0.818028	fog-2	3	No	13	5000 Rads 2 Day Recovery
0.843945	fog-2	3	No	16	5000 Rads 2 Day Recovery
0.866279	fog-2	3	No	0	5000 Rads 2 Day Recovery
0.831565	fog-2	3	No	14	5000 Rads 2 Day Recovery
0.85294	fog-2	3	No	10	5000 Rads 2 Day Recovery
0.83015	fog-2	3	No	9	5000 Rads 2 Day Recovery
0.856049	fog-2	3	No	12	5000 Rads 2 Day Recovery
0.853369	fog-2	3	No	13	5000 Rads 2 Day Recovery
0.890592	fog-2	3	No	7	5000 Rads 2 Day Recovery
0.024286	fog-2	3	No	21	5000 Rads 2 Day Recovery
0.133862	fog-2	3	No	23	5000 Rads 2 Day Recovery
0.100255	fog-2	3	No	31	5000 Rads 2 Day Recovery
0.114283	fog-2	3	No	15	5000 Rads 2 Day Recovery
0.0453371	fog-2	3	No	0	5000 Rads 2 Day Recovery
0.0615586	fog-2	3	No	21	5000 Rads 2 Day Recovery
0.00359448	fog-2	3	No	1	5000 Rads 2 Day Recovery
0.135186	fog-2	3	No	20	5000 Rads 2 Day Recovery
0.0188245	fog-2	3	No	0	5000 Rads 2 Day Recovery
0.0345644	fog-2	3	No	0	5000 Rads 2 Day Recovery
0.0919808	fog-2	3	No	1	5000 Rads 2 Day Recovery
0.0626886	fog-2	3	No	0	5000 Rads 2 Day Recovery
0.0846843	fog-2	3	No	0	5000 Rads 2 Day Recovery
0.147751	fog-2	3	No	15	5000 Rads 2 Day Recovery
0.119671	fog-2	3	No	0	5000 Rads 2 Day Recovery
0.137331	fog-2	3	No	0	5000 Rads 2 Day Recovery
0.0948339	fog-2	3	No	0	5000 Rads 2 Day Recovery
0.0750134	fog-2	3	No	2	5000 Rads 2 Day Recovery
0.156142	fog-2	3	No	13	5000 Rads 2 Day Recovery
0.103192	fog-2	3	No	23	5000 Rads 2 Day Recovery
0.0491696	fog-2	3	No	0	5000 Rads 2 Day Recovery
0.0819285	fog-2	3	No	0	5000 Rads 2 Day Recovery
0.155654	fog-2	3	No	25	5000 Rads 2 Day Recovery
0.0514507	fog-2	3	No	0	5000 Rads 2 Day Recovery
0.088692	fog-2	3	No	23	5000 Rads 2 Day Recovery
0.238152	fog-2	3	No	6	5000 Rads 2 Day Recovery
0.296876	fog-2	3	No	1	5000 Rads 2 Day Recovery
0.25439	fog-2	3	No	2	5000 Rads 2 Day Recovery
0.284034	fog-2	3	No	1	5000 Rads 2 Day Recovery
0.243641	fog-2	3	No	33	5000 Rads 2 Day Recovery
0.191618	fog-2	3	No	30	5000 Rads 2 Day Recovery
0.222465	fog-2	3	No	29	5000 Rads 2 Day Recovery
0.308434	fog-2	3	No	0	5000 Rads 2 Day Recovery
0.318644	fog-2	3	No	0	5000 Rads 2 Day Recovery
0.236865	fog-2	3	No	1	5000 Rads 2 Day Recovery
0.33415	fog-2	3	No	2	5000 Rads 2 Day Recovery
0.214706	fog-2	3	No	0	5000 Rads 2 Day Recovery
0.303927	fog-2	3	No	0	5000 Rads 2 Day Recovery
0.181773	fog-2	3	No	0	5000 Rads 2 Day Recovery
0.235586	fog-2	3	No	1	5000 Rads 2 Day Recovery
0.197101	fog-2	3	No	2	5000 Rads 2 Day Recovery
0.270735	fog-2	3	No	0	5000 Rads 2 Day Recovery
0.30955	fog-2	3	No	51	5000 Rads 2 Day Recovery
0.206614	fog-2	3	No	25	5000 Rads 2 Day Recovery
0.281697	fog-2	3	No	29	5000 Rads 2 Day Recovery
0.33031	fog-2	3	No	26	5000 Rads 2 Day Recovery
0.181862	fog-2	3	No	22	5000 Rads 2 Day Recovery
0.268973	fog-2	3	No	40	5000 Rads 2 Day Recovery
0.171293	fog-2	3	No	1	5000 Rads 2 Day Recovery
0.456274	fog-2	3	No	5	5000 Rads 2 Day Recovery
0.500509	fog-2	3	No	1	5000 Rads 2 Day Recovery
0.530195	fog-2	3	No	6	5000 Rads 2 Day Recovery
0.476276	fog-2	3	No	9	5000 Rads 2 Day Recovery
0.508871	fog-2	3	No	20	5000 Rads 2 Day Recovery
0.441902	fog-2	3	No	4	5000 Rads 2 Day Recovery
0.540056	fog-2	3	No	4	5000 Rads 2 Day Recovery
0.507582	fog-2	3	No	6	5000 Rads 2 Day Recovery
0.409769	fog-2	3	No	4	5000 Rads 2 Day Recovery
0.521401	fog-2	3	No	6	5000 Rads 2 Day Recovery
0.493152	fog-2	3	No	3	5000 Rads 2 Day Recovery
0.538584	fog-2	3	No	7	5000 Rads 2 Day Recovery
0.439966	fog-2	3	No	7	5000 Rads 2 Day Recovery
0.473595	fog-2	3	No	7	5000 Rads 2 Day Recovery
0.506709	fog-2	3	No	2	5000 Rads 2 Day Recovery
0.48997	fog-2	3	No	6	5000 Rads 2 Day Recovery
0.450605	fog-2	3	No	15	5000 Rads 2 Day Recovery
0.524848	fog-2	3	No	5	5000 Rads 2 Day Recovery
0.472659	fog-2	3	No	36	5000 Rads 2 Day Recovery
0.514842	fog-2	3	No	2	5000 Rads 2 Day Recovery
0.458384	fog-2	3	No	20	5000 Rads 2 Day Recovery
0.496208	fog-2	3	No	1	5000 Rads 2 Day Recovery
0.482917	fog-2	3	No	1	5000 Rads 2 Day Recovery
0.447335	fog-2	3	No	5	5000 Rads 2 Day Recovery
0.459061	fog-2	3	No	6	5000 Rads 2 Day Recovery
0.448664	fog-2	3	No	2	5000 Rads 2 Day Recovery
0.516439	fog-2	3	No	0	5000 Rads 2 Day Recovery
0.519904	fog-2	3	No	9	5000 Rads 2 Day Recovery
0.49476	fog-2	3	No	0	5000 Rads 2 Day Recovery
0.492404	fog-2	3	No	6	5000 Rads 2 Day Recovery
0.364205	fog-2	3	No	2	5000 Rads 2 Day Recovery
0.398847	fog-2	3	No	44	5000 Rads 2 Day Recovery
0.420086	fog-2	3	No	8	5000 Rads 2 Day Recovery
0.355172	fog-2	3	No	1	5000 Rads 2 Day Recovery
0.439152	fog-2	3	No	37	5000 Rads 2 Day Recovery
0.425122	fog-2	3	No	46	5000 Rads 2 Day Recovery
0.370594	fog-2	3	No	1	5000 Rads 2 Day Recovery
0.385107	fog-2	3	No	28	5000 Rads 2 Day Recovery
0.341792	fog-2	3	No	4	5000 Rads 2 Day Recovery
0.357199	fog-2	3	No	0	5000 Rads 2 Day Recovery
0.66521	fog-2	3	No	1	5000 Rads 2 Day Recovery
0.68135	fog-2	3	No	0	5000 Rads 2 Day Recovery
0.635569	fog-2	3	No	3	5000 Rads 2 Day Recovery
0.672748	fog-2	3	No	3	5000 Rads 2 Day Recovery
0.673423	fog-2	3	No	9	5000 Rads 2 Day Recovery
0.667557	fog-2	3	No	0	5000 Rads 2 Day Recovery
0.65928	fog-2	3	No	3	5000 Rads 2 Day Recovery
0.666776	fog-2	3	No	0	5000 Rads 2 Day Recovery
0.666763	fog-2	3	No	0	5000 Rads 2 Day Recovery
0.666247	fog-2	3	No	0	5000 Rads 2 Day Recovery
0.616383	fog-2	3	No	5	5000 Rads 2 Day Recovery
0.607046	fog-2	3	No	3	5000 Rads 2 Day Recovery
0.610932	fog-2	3	No	0	5000 Rads 2 Day Recovery
0.611676	fog-2	3	No	0	5000 Rads 2 Day Recovery
0.663228	fog-2	3	No	1	5000 Rads 2 Day Recovery
0.560786	fog-2	3	No	8	5000 Rads 2 Day Recovery
0.604535	fog-2	3	No	0	5000 Rads 2 Day Recovery
0.673036	fog-2	3	No	1	5000 Rads 2 Day Recovery
0.576873	fog-2	3	No	7	5000 Rads 2 Day Recovery
0.616347	fog-2	3	No	2	5000 Rads 2 Day Recovery
0.631077	fog-2	3	No	3	5000 Rads 2 Day Recovery
0.64382	fog-2	3	No	2	5000 Rads 2 Day Recovery
0.564681	fog-2	3	No	9	5000 Rads 2 Day Recovery
0.658601	fog-2	3	No	1	5000 Rads 2 Day Recovery
0.570189	fog-2	3	No	2	5000 Rads 2 Day Recovery
0.594742	fog-2	3	No	3	5000 Rads 2 Day Recovery
0.546511	fog-2	3	No	7	5000 Rads 2 Day Recovery
0.628603	fog-2	3	No	2	5000 Rads 2 Day Recovery
0.608922	fog-2	3	No	3	5000 Rads 2 Day Recovery
0.591791	fog-2	3	No	5	5000 Rads 2 Day Recovery
0.578763	fog-2	3	No	0	5000 Rads 2 Day Recovery
0.584877	fog-2	3	No	5	5000 Rads 2 Day Recovery
0.630386	fog-2	3	No	3	5000 Rads 2 Day Recovery
0.573777	fog-2	3	No	16	5000 Rads 2 Day Recovery
0.656668	fog-2	3	No	3	5000 Rads 2 Day Recovery
0.646768	fog-2	3	No	2	5000 Rads 2 Day Recovery
0.62426	fog-2	3	No	1	5000 Rads 2 Day Recovery
0.678207	fog-2	3	No	0	5000 Rads 2 Day Recovery
0.592257	fog-2	3	No	0	5000 Rads 2 Day Recovery
0.646356	fog-2	3	No	3	5000 Rads 2 Day Recovery
0.684997	fog-2	3	No	4	5000 Rads 2 Day Recovery
0.777647	fog-2	3	No	1	5000 Rads 2 Day Recovery
0.718808	fog-2	3	No	3	5000 Rads 2 Day Recovery
0.700323	fog-2	3	No	0	5000 Rads 2 Day Recovery
0.757477	fog-2	3	No	0	5000 Rads 2 Day Recovery
0.690627	fog-2	3	No	0	5000 Rads 2 Day Recovery
0.730728	fog-2	3	No	0	5000 Rads 2 Day Recovery
0.755295	fog-2	3	No	1	5000 Rads 2 Day Recovery
0.742216	fog-2	3	No	1	5000 Rads 2 Day Recovery
0.720511	fog-2	3	No	0	5000 Rads 2 Day Recovery
0.698957	fog-2	3	No	0	5000 Rads 2 Day Recovery
0.716753	fog-2	3	No	1	5000 Rads 2 Day Recovery
0.722215	fog-2	3	No	1	5000 Rads 2 Day Recovery
0.707773	fog-2	3	No	2	5000 Rads 2 Day Recovery
0.692003	fog-2	3	No	2	5000 Rads 2 Day Recovery
0.717622	fog-2	3	No	2	5000 Rads 2 Day Recovery
0.734476	fog-2	3	No	2	5000 Rads 2 Day Recovery
0.68548	fog-2	3	No	1	5000 Rads 2 Day Recovery
0.703226	fog-2	3	No	0	5000 Rads 2 Day Recovery
0.751621	fog-2	3	No	0	5000 Rads 2 Day Recovery
0.690182	fog-2	3	No	2	5000 Rads 2 Day Recovery
0.692178	fog-2	3	No	4	5000 Rads 2 Day Recovery
0.861914	fog-2	3	No	0	5000 Rads 2 Day Recovery
0.833461	fog-2	3	No	2	5000 Rads 2 Day Recovery
0.848663	fog-2	3	No	1	5000 Rads 2 Day Recovery
0.836648	fog-2	3	No	0	5000 Rads 2 Day Recovery
0.835503	fog-2	3	No	3	5000 Rads 2 Day Recovery
0.844598	fog-2	3	No	3	5000 Rads 2 Day Recovery
0.800972	fog-2	3	No	2	5000 Rads 2 Day Recovery
0.810955	fog-2	3	No	0	5000 Rads 2 Day Recovery
0.870139	fog-2	3	No	3	5000 Rads 2 Day Recovery
0.808847	fog-2	3	No	1	5000 Rads 2 Day Recovery
0.89956	fog-2	3	No	1	5000 Rads 2 Day Recovery
0.0731958	fog-2	3	No	0	0 Rads
0.0732327	fog-2	3	No	0	0 Rads
0.0810138	fog-2	3	No	0	0 Rads
0.079394	fog-2	3	No	0	0 Rads
0.0598767	fog-2	3	No	0	0 Rads
0.0892053	fog-2	3	No	0	0 Rads
0.070659	fog-2	3	No	0	0 Rads
0.0947673	fog-2	3	No	0	0 Rads
0.0540422	fog-2	3	No	0	0 Rads
0.0398766	fog-2	3	No	0	0 Rads
0.0804509	fog-2	3	No	0	0 Rads
0.025539	fog-2	3	No	0	0 Rads
0.0890787	fog-2	3	No	0	0 Rads
0.079798	fog-2	3	No	0	0 Rads
0.0638406	fog-2	3	No	0	0 Rads
0.0348649	fog-2	3	No	0	0 Rads
0.0342655	fog-2	3	No	0	0 Rads
0.0629892	fog-2	3	No	0	0 Rads
0.0318385	fog-2	3	No	0	0 Rads
0.0171325	fog-2	3	No	0	0 Rads
0.00742983	fog-2	3	No	0	0 Rads
0.0135027	fog-2	3	No	0	0 Rads
0.180742	fog-2	3	No	0	0 Rads
0.186808	fog-2	3	No	0	0 Rads
0.180166	fog-2	3	No	0	0 Rads
0.168526	fog-2	3	No	0	0 Rads
0.185621	fog-2	3	No	0	0 Rads
0.172903	fog-2	3	No	0	0 Rads
0.173251	fog-2	3	No	0	0 Rads
0.161767	fog-2	3	No	0	0 Rads
0.160018	fog-2	3	No	0	0 Rads
0.160866	fog-2	3	No	0	0 Rads
0.171149	fog-2	3	No	0	0 Rads
0.171571	fog-2	3	No	0	0 Rads
0.182024	fog-2	3	No	0	0 Rads
0.182678	fog-2	3	No	0	0 Rads
0.150707	fog-2	3	No	0	0 Rads
0.15529	fog-2	3	No	0	0 Rads
0.156975	fog-2	3	No	0	0 Rads
0.148338	fog-2	3	No	0	0 Rads
0.140679	fog-2	3	No	0	0 Rads
0.124641	fog-2	3	No	0	0 Rads
0.138794	fog-2	3	No	0	0 Rads
0.131042	fog-2	3	No	0	0 Rads
0.130956	fog-2	3	No	0	0 Rads
0.125599	fog-2	3	No	0	0 Rads
0.113825	fog-2	3	No	0	0 Rads
0.111812	fog-2	3	No	0	0 Rads
0.103559	fog-2	3	No	0	0 Rads
0.100036	fog-2	3	No	0	0 Rads
0.0992528	fog-2	3	No	1	0 Rads
0.257706	fog-2	3	No	2	0 Rads
0.242951	fog-2	3	No	1	0 Rads
0.247233	fog-2	3	No	0	0 Rads
0.249844	fog-2	3	No	1	0 Rads
0.255213	fog-2	3	No	3	0 Rads
0.241305	fog-2	3	No	0	0 Rads
0.229042	fog-2	3	No	1	0 Rads
0.233203	fog-2	3	No	1	0 Rads
0.225284	fog-2	3	No	1	0 Rads
0.222767	fog-2	3	No	0	0 Rads
0.214486	fog-2	3	No	1	0 Rads
0.222751	fog-2	3	No	0	0 Rads
0.205247	fog-2	3	No	3	0 Rads
0.208991	fog-2	3	No	0	0 Rads
0.216908	fog-2	3	No	2	0 Rads
0.218221	fog-2	3	No	0	0 Rads
0.201584	fog-2	3	No	0	0 Rads
0.193373	fog-2	3	No	0	0 Rads
0.201592	fog-2	3	No	2	0 Rads
0.192797	fog-2	3	No	0	0 Rads
0.279638	fog-2	3	No	1	0 Rads
0.374562	fog-2	3	No	4	0 Rads
0.364939	fog-2	3	No	9	0 Rads
0.367309	fog-2	3	No	4	0 Rads
0.381845	fog-2	3	No	4	0 Rads
0.376784	fog-2	3	No	1	0 Rads
0.315001	fog-2	3	No	6	0 Rads
0.322436	fog-2	3	No	7	0 Rads
0.282151	fog-2	3	No	0	0 Rads
0.287559	fog-2	3	No	0	0 Rads
0.376353	fog-2	3	No	7	0 Rads
0.356459	fog-2	3	No	6	0 Rads
0.382601	fog-2	3	No	5	0 Rads
0.368969	fog-2	3	No	6	0 Rads
0.363463	fog-2	3	No	5	0 Rads
0.353035	fog-2	3	No	4	0 Rads
0.354344	fog-2	3	No	4	0 Rads
0.349373	fog-2	3	No	7	0 Rads
0.340767	fog-2	3	No	6	0 Rads
0.337482	fog-2	3	No	7	0 Rads
0.332593	fog-2	3	No	5	0 Rads
0.337518	fog-2	3	No	7	0 Rads
0.315681	fog-2	3	No	6	0 Rads
0.303029	fog-2	3	No	6	0 Rads
0.287107	fog-2	3	No	1	0 Rads
0.298878	fog-2	3	No	7	0 Rads
0.279863	fog-2	3	No	1	0 Rads
0.274524	fog-2	3	No	1	0 Rads
0.497155	fog-2	3	No	15	0 Rads
0.51166	fog-2	3	No	7	0 Rads
0.480086	fog-2	3	No	9	0 Rads
0.484507	fog-2	3	No	6	0 Rads
0.494667	fog-2	3	No	14	0 Rads
0.502071	fog-2	3	No	13	0 Rads
0.511204	fog-2	3	No	12	0 Rads
0.46823	fog-2	3	No	10	0 Rads
0.478972	fog-2	3	No	8	0 Rads
0.441415	fog-2	3	No	8	0 Rads
0.45197	fog-2	3	No	8	0 Rads
0.431949	fog-2	3	No	5	0 Rads
0.441945	fog-2	3	No	11	0 Rads
0.445716	fog-2	3	No	9	0 Rads
0.426531	fog-2	3	No	6	0 Rads
0.409073	fog-2	3	No	4	0 Rads
0.422757	fog-2	3	No	12	0 Rads
0.405303	fog-2	3	No	4	0 Rads
0.398576	fog-2	3	No	7	0 Rads
0.406107	fog-2	3	No	7	0 Rads
0.389165	fog-2	3	No	7	0 Rads
0.39249	fog-2	3	No	7	0 Rads
0.392884	fog-2	3	No	0	0 Rads
0.665403	fog-2	3	No	3	0 Rads
0.665954	fog-2	3	No	3	0 Rads
0.655348	fog-2	3	No	3	0 Rads
0.63912	fog-2	3	No	6	0 Rads
0.651686	fog-2	3	No	5	0 Rads
0.639367	fog-2	3	No	2	0 Rads
0.63433	fog-2	3	No	3	0 Rads
0.628263	fog-2	3	No	3	0 Rads
0.617775	fog-2	3	No	6	0 Rads
0.618283	fog-2	3	No	14	0 Rads
0.595121	fog-2	3	No	8	0 Rads
0.602023	fog-2	3	No	5	0 Rads
0.581756	fog-2	3	No	5	0 Rads
0.590007	fog-2	3	No	5	0 Rads
0.576761	fog-2	3	No	11	0 Rads
0.577324	fog-2	3	No	8	0 Rads
0.569065	fog-2	3	No	10	0 Rads
0.557558	fog-2	3	No	4	0 Rads
0.563776	fog-2	3	No	3	0 Rads
0.554407	fog-2	3	No	5	0 Rads
0.556619	fog-2	3	No	9	0 Rads
0.540821	fog-2	3	No	10	0 Rads
0.529334	fog-2	3	No	12	0 Rads
0.534406	fog-2	3	No	8	0 Rads
0.640268	fog-2	3	No	5	0 Rads
0.624787	fog-2	3	No	7	0 Rads
0.585762	fog-2	3	No	3	0 Rads
0.57207	fog-2	3	No	8	0 Rads
0.560961	fog-2	3	No	11	0 Rads
0.550539	fog-2	3	No	10	0 Rads
0.547587	fog-2	3	No	9	0 Rads
0.521455	fog-2	3	No	16	0 Rads
0.525125	fog-2	3	No	5	0 Rads
0.541152	fog-2	3	No	9	0 Rads
0.741468	fog-2	3	No	0	0 Rads
0.736396	fog-2	3	No	0	0 Rads
0.745348	fog-2	3	No	0	0 Rads
0.709729	fog-2	3	No	1	0 Rads
0.726087	fog-2	3	No	0	0 Rads
0.744154	fog-2	3	No	0	0 Rads
0.713537	fog-2	3	No	0	0 Rads
0.726283	fog-2	3	No	0	0 Rads
0.690761	fog-2	3	No	2	0 Rads
0.694079	fog-2	3	No	3	0 Rads
0.700978	fog-2	3	No	1	0 Rads
0.680412	fog-2	3	No	2	0 Rads
0.682435	fog-2	3	No	2	0 Rads
0.774414	fog-2	3	No	0	0 Rads
0.769852	fog-2	3	No	1	0 Rads
0.757374	fog-2	3	No	0	0 Rads
0.762088	fog-2	3	No	0	0 Rads
0.806455	fog-2	3	No	1	0 Rads
0.809326	fog-2	3	No	0	0 Rads
0.810756	fog-2	3	No	0	0 Rads
0.791825	fog-2	3	No	0	0 Rads
0.791842	fog-2	3	No	0	0 Rads
0.783641	fog-2	3	No	0	0 Rads
0.882157	fog-2	3	No	0	0 Rads
0.860506	fog-2	3	No	0	0 Rads
0.862242	fog-2	3	No	0	0 Rads
0.857807	fog-2	3	No	0	0 Rads
0.0694037	fog-2	3	No	0	0 Rads
0.0502274	fog-2	3	No	0	0 Rads
0.0510043	fog-2	3	No	0	0 Rads
0.0270327	fog-2	3	No	0	0 Rads
0.0306785	fog-2	3	No	0	0 Rads
0.0812648	fog-2	3	No	0	0 Rads
0.00143852	fog-2	3	No	0	0 Rads
0.0631026	fog-2	3	No	0	0 Rads
0.0369019	fog-2	3	No	0	0 Rads
0.0366885	fog-2	3	No	0	0 Rads
0.0444476	fog-2	3	No	1	0 Rads
0.197368	fog-2	3	No	0	0 Rads
0.186476	fog-2	3	No	0	0 Rads
0.170429	fog-2	3	No	0	0 Rads
0.202086	fog-2	3	No	0	0 Rads
0.223534	fog-2	3	No	0	0 Rads
0.151961	fog-2	3	No	0	0 Rads
0.117381	fog-2	3	No	0	0 Rads
0.20239	fog-2	3	No	0	0 Rads
0.138798	fog-2	3	No	0	0 Rads
0.185506	fog-2	3	No	0	0 Rads
0.097267	fog-2	3	No	0	0 Rads
0.141149	fog-2	3	No	0	0 Rads
0.143394	fog-2	3	No	0	0 Rads
0.120513	fog-2	3	No	0	0 Rads
0.0835191	fog-2	3	No	0	0 Rads
0.211998	fog-2	3	No	0	0 Rads
0.200807	fog-2	3	No	0	0 Rads
0.218549	fog-2	3	No	1	0 Rads
0.13161	fog-2	3	No	0	0 Rads
0.106942	fog-2	3	No	0	0 Rads
0.0999048	fog-2	3	No	0	0 Rads
0.107994	fog-2	3	No	0	0 Rads
0.0853622	fog-2	3	No	0	0 Rads
0.227315	fog-2	3	No	0	0 Rads
0.323717	fog-2	3	No	0	0 Rads
0.320898	fog-2	3	No	0	0 Rads
0.309998	fog-2	3	No	0	0 Rads
0.367819	fog-2	3	No	3	0 Rads
0.303207	fog-2	3	No	0	0 Rads
0.274029	fog-2	3	No	1	0 Rads
0.278863	fog-2	3	No	8	0 Rads
0.322171	fog-2	3	No	5	0 Rads
0.284546	fog-2	3	No	0	0 Rads
0.239779	fog-2	3	No	0	0 Rads
0.258698	fog-2	3	No	0	0 Rads
0.229652	fog-2	3	No	0	0 Rads
0.236189	fog-2	3	No	0	0 Rads
0.339826	fog-2	3	No	0	0 Rads
0.360261	fog-2	3	No	0	0 Rads
0.340485	fog-2	3	No	0	0 Rads
0.525511	fog-2	3	No	8	0 Rads
0.525016	fog-2	3	No	2	0 Rads
0.530984	fog-2	3	No	7	0 Rads
0.449814	fog-2	3	No	2	0 Rads
0.457165	fog-2	3	No	4	0 Rads
0.419805	fog-2	3	No	5	0 Rads
0.414488	fog-2	3	No	1	0 Rads
0.523116	fog-2	3	No	5	0 Rads
0.514504	fog-2	3	No	0	0 Rads
0.496364	fog-2	3	No	3	0 Rads
0.500027	fog-2	3	No	3	0 Rads
0.507668	fog-2	3	No	5	0 Rads
0.482625	fog-2	3	No	10	0 Rads
0.462861	fog-2	3	No	5	0 Rads
0.432632	fog-2	3	No	2	0 Rads
0.443033	fog-2	3	No	2	0 Rads
0.433452	fog-2	3	No	6	0 Rads
0.471737	fog-2	3	No	2	0 Rads
0.45805	fog-2	3	No	3	0 Rads
0.401338	fog-2	3	No	0	0 Rads
0.443922	fog-2	3	No	2	0 Rads
0.378179	fog-2	3	No	5	0 Rads
0.423123	fog-2	3	No	2	0 Rads
0.438599	fog-2	3	No	5	0 Rads
0.427735	fog-2	3	No	4	0 Rads
0.407879	fog-2	3	No	2	0 Rads
0.395114	fog-2	3	No	3	0 Rads
0.375478	fog-2	3	No	2	0 Rads
0.395359	fog-2	3	No	4	0 Rads
0.57868	fog-2	3	No	8	0 Rads
0.589949	fog-2	3	No	5	0 Rads
0.5807	fog-2	3	No	5	0 Rads
0.541769	fog-2	3	No	5	0 Rads
0.743496	fog-2	3	No	1	0 Rads
0.702512	fog-2	3	No	4	0 Rads
0.741611	fog-2	3	No	1	0 Rads
0.698521	fog-2	3	No	1	0 Rads
0.682936	fog-2	3	No	6	0 Rads
0.668992	fog-2	3	No	4	0 Rads
0.694321	fog-2	3	No	2	0 Rads
0.737746	fog-2	3	No	2	0 Rads
0.656522	fog-2	3	No	7	0 Rads
0.70345	fog-2	3	No	10	0 Rads
0.628243	fog-2	3	No	8	0 Rads
0.714854	fog-2	3	No	5	0 Rads
0.609283	fog-2	3	No	2	0 Rads
0.728846	fog-2	3	No	3	0 Rads
0.655222	fog-2	3	No	7	0 Rads
0.639903	fog-2	3	No	1	0 Rads
0.678739	fog-2	3	No	5	0 Rads
0.694495	fog-2	3	No	2	0 Rads
0.663394	fog-2	3	No	4	0 Rads
0.676377	fog-2	3	No	8	0 Rads
0.685518	fog-2	3	No	2	0 Rads
0.609196	fog-2	3	No	3	0 Rads
0.622955	fog-2	3	No	4	0 Rads
0.646954	fog-2	3	No	1	0 Rads
0.576175	fog-2	3	No	4	0 Rads
0.62548	fog-2	3	No	8	0 Rads
0.628094	fog-2	3	No	20	0 Rads
0.590299	fog-2	3	No	6	0 Rads
0.605508	fog-2	3	No	3	0 Rads
0.610815	fog-2	3	No	6	0 Rads
0.577902	fog-2	3	No	6	0 Rads
0.737448	fog-2	3	No	2	0 Rads
0.663906	fog-2	3	No	7	0 Rads
0.66168	fog-2	3	No	5	0 Rads
0.591076	fog-2	3	No	1	0 Rads
0.544611	fog-2	3	No	6	0 Rads
0.562887	fog-2	3	No	8	0 Rads
0.569522	fog-2	3	No	7	0 Rads
0.554786	fog-2	3	No	6	0 Rads
0.589735	fog-2	3	No	4	0 Rads
0.555748	fog-2	3	No	2	0 Rads
0.598786	fog-2	3	No	11	0 Rads
0.562158	fog-2	3	No	7	0 Rads
0.543342	fog-2	3	No	3	0 Rads
0.548307	fog-2	3	No	6	0 Rads
0.891358	fog-2	3	No	0	0 Rads
0.78243	fog-2	3	No	3	0 Rads
0.85031	fog-2	3	No	0	0 Rads
0.765716	fog-2	3	No	1	0 Rads
0.863174	fog-2	3	No	0	0 Rads
0.794527	fog-2	3	No	0	0 Rads
0.814119	fog-2	3	No	0	0 Rads
0.762644	fog-2	3	No	0	0 Rads
0.854062	fog-2	3	No	0	0 Rads
0.835456	fog-2	3	No	1	0 Rads
0.809251	fog-2	3	No	1	0 Rads
0.756221	fog-2	3	No	4	0 Rads
0.784892	fog-2	3	No	19	0 Rads
0.834898	fog-2	3	No	0	0 Rads
0.772017	fog-2	3	No	1	0 Rads
0.756581	fog-2	3	No	5	0 Rads
0.877466	fog-2	3	No	0	0 Rads
0.851389	fog-2	3	No	0	0 Rads
0.840338	fog-2	3	No	0	0 Rads
0.814012	fog-2	3	No	0	0 Rads
0.753289	fog-2	3	No	0	0 Rads
0.865747	fog-2	3	No	0	0 Rads
0.868359	fog-2	3	No	2	0 Rads
0.907904	fog-2	3	No	0	0 Rads
0.921517	fog-2	3	No	1	0 Rads
0.942798	fog-2	3	No	0	0 Rads
0.918553	fog-2	3	No	0	0 Rads
0.924325	fog-2	3	No	0	0 Rads
0.948929	fog-2	3	No	0	0 Rads
0.0375942	fog-2	6	No	0	5000 Rads 2 Day Recovery
0.0204724	fog-2	6	No	0	5000 Rads 2 Day Recovery
0.0611611	fog-2	6	No	0	5000 Rads 2 Day Recovery
0.0505493	fog-2	6	No	0	5000 Rads 2 Day Recovery
0.0668191	fog-2	6	No	0	5000 Rads 2 Day Recovery
0.153795	fog-2	6	No	0	5000 Rads 2 Day Recovery
0.129145	fog-2	6	No	0	5000 Rads 2 Day Recovery
0.141601	fog-2	6	No	0	5000 Rads 2 Day Recovery
0.187338	fog-2	6	No	7	5000 Rads 2 Day Recovery
0.163132	fog-2	6	No	14	5000 Rads 2 Day Recovery
0.146655	fog-2	6	No	10	5000 Rads 2 Day Recovery
0.165369	fog-2	6	No	11	5000 Rads 2 Day Recovery
0.229464	fog-2	6	No	38	5000 Rads 2 Day Recovery
0.211144	fog-2	6	No	33	5000 Rads 2 Day Recovery
0.225166	fog-2	6	No	3	5000 Rads 2 Day Recovery
0.254972	fog-2	6	No	29	5000 Rads 2 Day Recovery
0.237366	fog-2	6	No	1	5000 Rads 2 Day Recovery
0.239462	fog-2	6	No	9	5000 Rads 2 Day Recovery
0.216947	fog-2	6	No	3	5000 Rads 2 Day Recovery
0.270881	fog-2	6	No	29	5000 Rads 2 Day Recovery
0.269391	fog-2	6	No	30	5000 Rads 2 Day Recovery
0.355468	fog-2	6	No	8	5000 Rads 2 Day Recovery
0.296535	fog-2	6	No	33	5000 Rads 2 Day Recovery
0.281765	fog-2	6	No	38	5000 Rads 2 Day Recovery
0.313472	fog-2	6	No	53	5000 Rads 2 Day Recovery
0.296032	fog-2	6	No	22	5000 Rads 2 Day Recovery
0.348218	fog-2	6	No	28	5000 Rads 2 Day Recovery
0.32788	fog-2	6	No	51	5000 Rads 2 Day Recovery
0.335431	fog-2	6	No	43	5000 Rads 2 Day Recovery
0.320344	fog-2	6	No	15	5000 Rads 2 Day Recovery
0.354839	fog-2	6	No	16	5000 Rads 2 Day Recovery
0.32189	fog-2	6	No	14	5000 Rads 2 Day Recovery
0.364165	fog-2	6	No	16	5000 Rads 2 Day Recovery
0.33975	fog-2	6	No	6	5000 Rads 2 Day Recovery
0.371111	fog-2	6	No	5	5000 Rads 2 Day Recovery
0.402949	fog-2	6	No	30	5000 Rads 2 Day Recovery
0.420311	fog-2	6	No	18	5000 Rads 2 Day Recovery
0.42249	fog-2	6	No	21	5000 Rads 2 Day Recovery
0.378032	fog-2	6	No	13	5000 Rads 2 Day Recovery
0.436363	fog-2	6	No	22	5000 Rads 2 Day Recovery
0.399321	fog-2	6	No	25	5000 Rads 2 Day Recovery
0.419583	fog-2	6	No	28	5000 Rads 2 Day Recovery
0.389931	fog-2	6	No	16	5000 Rads 2 Day Recovery
0.378403	fog-2	6	No	29	5000 Rads 2 Day Recovery
0.407605	fog-2	6	No	10	5000 Rads 2 Day Recovery
0.430997	fog-2	6	No	6	5000 Rads 2 Day Recovery
0.536088	fog-2	6	No	12	5000 Rads 2 Day Recovery
0.477748	fog-2	6	No	17	5000 Rads 2 Day Recovery
0.5214	fog-2	6	No	24	5000 Rads 2 Day Recovery
0.461306	fog-2	6	No	20	5000 Rads 2 Day Recovery
0.506401	fog-2	6	No	14	5000 Rads 2 Day Recovery
0.542705	fog-2	6	No	11	5000 Rads 2 Day Recovery
0.558318	fog-2	6	No	8	5000 Rads 2 Day Recovery
0.491967	fog-2	6	No	17	5000 Rads 2 Day Recovery
0.477935	fog-2	6	No	19	5000 Rads 2 Day Recovery
0.532225	fog-2	6	No	21	5000 Rads 2 Day Recovery
0.508903	fog-2	6	No	18	5000 Rads 2 Day Recovery
0.544869	fog-2	6	No	25	5000 Rads 2 Day Recovery
0.575552	fog-2	6	No	24	5000 Rads 2 Day Recovery
0.490759	fog-2	6	No	24	5000 Rads 2 Day Recovery
0.562147	fog-2	6	No	18	5000 Rads 2 Day Recovery
0.588993	fog-2	6	No	14	5000 Rads 2 Day Recovery
0.515948	fog-2	6	No	23	5000 Rads 2 Day Recovery
0.572633	fog-2	6	No	5	5000 Rads 2 Day Recovery
0.487555	fog-2	6	No	13	5000 Rads 2 Day Recovery
0.537402	fog-2	6	No	11	5000 Rads 2 Day Recovery
0.460589	fog-2	6	No	26	5000 Rads 2 Day Recovery
0.502022	fog-2	6	No	13	5000 Rads 2 Day Recovery
0.517827	fog-2	6	No	11	5000 Rads 2 Day Recovery
0.540105	fog-2	6	No	8	5000 Rads 2 Day Recovery
0.477596	fog-2	6	No	9	5000 Rads 2 Day Recovery
0.57473	fog-2	6	No	5	5000 Rads 2 Day Recovery
0.447158	fog-2	6	No	10	5000 Rads 2 Day Recovery
0.588036	fog-2	6	No	9	5000 Rads 2 Day Recovery
0.556664	fog-2	6	No	2	5000 Rads 2 Day Recovery
0.506981	fog-2	6	No	18	5000 Rads 2 Day Recovery
0.576652	fog-2	6	No	10	5000 Rads 2 Day Recovery
0.444243	fog-2	6	No	21	5000 Rads 2 Day Recovery
0.616133	fog-2	6	No	7	5000 Rads 2 Day Recovery
0.601566	fog-2	6	No	5	5000 Rads 2 Day Recovery
0.659436	fog-2	6	No	10	5000 Rads 2 Day Recovery
0.631546	fog-2	6	No	12	5000 Rads 2 Day Recovery
0.608405	fog-2	6	No	18	5000 Rads 2 Day Recovery
0.659335	fog-2	6	No	15	5000 Rads 2 Day Recovery
0.670596	fog-2	6	No	5	5000 Rads 2 Day Recovery
0.696727	fog-2	6	No	12	5000 Rads 2 Day Recovery
0.679426	fog-2	6	No	8	5000 Rads 2 Day Recovery
0.596652	fog-2	6	No	13	5000 Rads 2 Day Recovery
0.616562	fog-2	6	No	12	5000 Rads 2 Day Recovery
0.666623	fog-2	6	No	8	5000 Rads 2 Day Recovery
0.634869	fog-2	6	No	14	5000 Rads 2 Day Recovery
0.679762	fog-2	6	No	18	5000 Rads 2 Day Recovery
0.635038	fog-2	6	No	10	5000 Rads 2 Day Recovery
0.695911	fog-2	6	No	8	5000 Rads 2 Day Recovery
0.649524	fog-2	6	No	12	5000 Rads 2 Day Recovery
0.667669	fog-2	6	No	6	5000 Rads 2 Day Recovery
0.591989	fog-2	6	No	17	5000 Rads 2 Day Recovery
0.791177	fog-2	6	No	16	5000 Rads 2 Day Recovery
0.810949	fog-2	6	No	10	5000 Rads 2 Day Recovery
0.763925	fog-2	6	No	10	5000 Rads 2 Day Recovery
0.798954	fog-2	6	No	20	5000 Rads 2 Day Recovery
0.741723	fog-2	6	No	9	5000 Rads 2 Day Recovery
0.811899	fog-2	6	No	22	5000 Rads 2 Day Recovery
0.753933	fog-2	6	No	6	5000 Rads 2 Day Recovery
0.777537	fog-2	6	No	18	5000 Rads 2 Day Recovery
0.725444	fog-2	6	No	13	5000 Rads 2 Day Recovery
0.728969	fog-2	6	No	11	5000 Rads 2 Day Recovery
0.793818	fog-2	6	No	16	5000 Rads 2 Day Recovery
0.763946	fog-2	6	No	29	5000 Rads 2 Day Recovery
0.741626	fog-2	6	No	20	5000 Rads 2 Day Recovery
0.744814	fog-2	6	No	12	5000 Rads 2 Day Recovery
0.749985	fog-2	6	No	15	5000 Rads 2 Day Recovery
0.709654	fog-2	6	No	15	5000 Rads 2 Day Recovery
0.708732	fog-2	6	No	10	5000 Rads 2 Day Recovery
0.819594	fog-2	6	No	18	5000 Rads 2 Day Recovery
0.777399	fog-2	6	No	23	5000 Rads 2 Day Recovery
0.853463	fog-2	6	No	12	5000 Rads 2 Day Recovery
0.943481	fog-2	6	No	22	5000 Rads 2 Day Recovery
0.951589	fog-2	6	No	12	5000 Rads 2 Day Recovery
0.880551	fog-2	6	No	9	5000 Rads 2 Day Recovery
0.901983	fog-2	6	No	5	5000 Rads 2 Day Recovery
0.939056	fog-2	6	No	10	5000 Rads 2 Day Recovery
0.978982	fog-2	6	No	23	5000 Rads 2 Day Recovery
1	fog-2	6	No	13	5000 Rads 2 Day Recovery
0.167725	fog-2	1	No	0	0 Rads
0.162708	fog-2	1	No	0	0 Rads
0.156042	fog-2	1	No	0	0 Rads
0.151955	fog-2	1	No	0	0 Rads
0.144579	fog-2	1	No	0	0 Rads
0.12286	fog-2	1	No	0	0 Rads
0.108667	fog-2	1	No	0	0 Rads
0.103257	fog-2	1	No	0	0 Rads
0.0869372	fog-2	1	No	0	0 Rads
0.0677022	fog-2	1	No	0	0 Rads
0.0570626	fog-2	1	No	1	0 Rads
0.0442755	fog-2	1	No	0	0 Rads
0.0353026	fog-2	1	No	0	0 Rads
0.0241384	fog-2	1	No	0	0 Rads
0.0232391	fog-2	1	No	0	0 Rads
0.0154193	fog-2	1	No	0	0 Rads
0.00498065	fog-2	1	No	0	0 Rads
0.160091	fog-2	1	No	0	0 Rads
0.148561	fog-2	1	No	0	0 Rads
0.132168	fog-2	1	No	0	0 Rads
0.113924	fog-2	1	No	0	0 Rads
0.135437	fog-2	1	No	0	0 Rads
0.100316	fog-2	1	No	0	0 Rads
0.0972508	fog-2	1	No	0	0 Rads
0.0628108	fog-2	1	No	0	0 Rads
0.0489805	fog-2	1	No	0	0 Rads
0.0138696	fog-2	1	No	0	0 Rads
0.203584	fog-2	1	No	0	0 Rads
0.216109	fog-2	1	No	0	0 Rads
0.210785	fog-2	1	No	0	0 Rads
0.218313	fog-2	1	No	0	0 Rads
0.218982	fog-2	1	No	0	0 Rads
0.224134	fog-2	1	No	0	0 Rads
0.22891	fog-2	1	No	0	0 Rads
0.241239	fog-2	1	No	0	0 Rads
0.237907	fog-2	1	No	0	0 Rads
0.225503	fog-2	1	No	0	0 Rads
0.193308	fog-2	1	No	0	0 Rads
0.189341	fog-2	1	No	0	0 Rads
0.194515	fog-2	1	No	0	0 Rads
0.183199	fog-2	1	No	0	0 Rads
0.183929	fog-2	1	No	0	0 Rads
0.175507	fog-2	1	No	0	0 Rads
0.267649	fog-2	1	No	0	0 Rads
0.279387	fog-2	1	No	0	0 Rads
0.292991	fog-2	1	No	0	0 Rads
0.30757	fog-2	1	No	0	0 Rads
0.326192	fog-2	1	No	0	0 Rads
0.314289	fog-2	1	No	0	0 Rads
0.319396	fog-2	1	No	0	0 Rads
0.327691	fog-2	1	No	0	0 Rads
0.361577	fog-2	1	No	0	0 Rads
0.379133	fog-2	1	No	0	0 Rads
0.356159	fog-2	1	No	0	0 Rads
0.370577	fog-2	1	No	0	0 Rads
0.347722	fog-2	1	No	0	0 Rads
0.369176	fog-2	1	No	0	0 Rads
0.38031	fog-2	1	No	0	0 Rads
0.377462	fog-2	1	No	0	0 Rads
0.345317	fog-2	1	No	0	0 Rads
0.507033	fog-2	1	No	1	0 Rads
0.492783	fog-2	1	No	1	0 Rads
0.491641	fog-2	1	No	1	0 Rads
0.46839	fog-2	1	No	1	0 Rads
0.405175	fog-2	1	No	0	0 Rads
0.401702	fog-2	1	No	0	0 Rads
0.398844	fog-2	1	No	0	0 Rads
0.392793	fog-2	1	No	0	0 Rads
0.402321	fog-2	1	No	1	0 Rads
0.404945	fog-2	1	No	0	0 Rads
0.410566	fog-2	1	No	0	0 Rads
0.425107	fog-2	1	No	0	0 Rads
0.472386	fog-2	1	No	2	0 Rads
0.47579	fog-2	1	No	1	0 Rads
0.45284	fog-2	1	No	1	0 Rads
0.440055	fog-2	1	No	0	0 Rads
0.448711	fog-2	1	No	0	0 Rads
0.448897	fog-2	1	No	0	0 Rads
0.543305	fog-2	1	No	1	0 Rads
0.432621	fog-2	1	No	2	0 Rads
0.434783	fog-2	1	No	2	0 Rads
0.438442	fog-2	1	No	1	0 Rads
0.426686	fog-2	1	No	0	0 Rads
0.418736	fog-2	1	No	1	0 Rads
0.539655	fog-2	1	No	0	0 Rads
0.561569	fog-2	1	No	5	0 Rads
0.538545	fog-2	1	No	1	0 Rads
0.570495	fog-2	1	No	0	0 Rads
0.553398	fog-2	1	No	1	0 Rads
0.524681	fog-2	1	No	0	0 Rads
0.580739	fog-2	1	No	6	0 Rads
0.570424	fog-2	1	No	2	0 Rads
0.573609	fog-2	1	No	1	0 Rads
0.567312	fog-2	1	No	2	0 Rads
0.584075	fog-2	1	No	7	0 Rads
0.523222	fog-2	1	No	3	0 Rads
0.511244	fog-2	1	No	2	0 Rads
0.523709	fog-2	1	No	0	0 Rads
0.505595	fog-2	1	No	2	0 Rads
0.520119	fog-2	1	No	1	0 Rads
0.494816	fog-2	1	No	1	0 Rads
0.49871	fog-2	1	No	1	0 Rads
0.460098	fog-2	1	No	0	0 Rads
0.549727	fog-2	1	No	3	0 Rads
0.550272	fog-2	1	No	1	0 Rads
0.504073	fog-2	1	No	0	0 Rads
0.589368	fog-2	1	No	7	0 Rads
0.597052	fog-2	1	No	3	0 Rads
0.587257	fog-2	1	No	6	0 Rads
0.610916	fog-2	1	No	4	0 Rads
0.60141	fog-2	1	No	5	0 Rads
0.617677	fog-2	1	No	6	0 Rads
0.634664	fog-2	1	No	3	0 Rads
0.630349	fog-2	1	No	13	0 Rads
0.611332	fog-2	1	No	1	0 Rads
0.641207	fog-2	1	No	5	0 Rads
0.670657	fog-2	1	No	5	0 Rads
0.671187	fog-2	1	No	10	0 Rads
0.701357	fog-2	1	No	3	0 Rads
0.678367	fog-2	1	No	8	0 Rads
0.691633	fog-2	1	No	9	0 Rads
0.71268	fog-2	1	No	2	0 Rads
0.723311	fog-2	1	No	9	0 Rads
0.723261	fog-2	1	No	11	0 Rads
0.741982	fog-2	1	No	3	0 Rads
0.738039	fog-2	1	No	5	0 Rads
0.757601	fog-2	1	No	5	0 Rads
0.750937	fog-2	1	No	1	0 Rads
0.682955	fog-2	1	No	7	0 Rads
0.707852	fog-2	1	No	6	0 Rads
0.706491	fog-2	1	No	7	0 Rads
0.774394	fog-2	1	No	1	0 Rads
0.786577	fog-2	1	No	0	0 Rads
0.777692	fog-2	1	No	2	0 Rads
0.788292	fog-2	1	No	1	0 Rads
0.780133	fog-2	1	No	1	0 Rads
0.811476	fog-2	1	No	0	0 Rads
0.811885	fog-2	1	No	0	0 Rads
0.795667	fog-2	1	No	0	0 Rads
0.828243	fog-2	1	No	0	0 Rads
0.824076	fog-2	1	No	0	0 Rads
0.806344	fog-2	1	No	0	0 Rads
0.847229	fog-2	1	No	0	0 Rads
0.835012	fog-2	1	No	0	0 Rads
0.824922	fog-2	1	No	0	0 Rads
0.860961	fog-2	1	No	0	0 Rads
0.860078	fog-2	1	No	0	0 Rads
0.856655	fog-2	1	No	0	0 Rads
0.844864	fog-2	1	No	0	0 Rads
0.886017	fog-2	1	No	0	0 Rads
0.86609	fog-2	1	No	0	0 Rads
0.881503	fog-2	1	No	0	0 Rads
0.906422	fog-2	1	No	0	0 Rads
0.89167	fog-2	1	No	0	0 Rads
0.907872	fog-2	1	No	0	0 Rads
0.91973	fog-2	1	No	0	0 Rads
0.891106	fog-2	1	No	0	0 Rads
0.872173	fog-2	1	No	0	0 Rads
0.936725	fog-2	1	No	0	0 Rads
0.938475	fog-2	1	No	0	0 Rads
0.950755	fog-2	1	No	0	0 Rads
0.955671	fog-2	1	No	0	0 Rads
0.964885	fog-2	1	No	0	0 Rads
0.0950268	fog-2	6	No	0	0 Rads
0.0835379	fog-2	6	No	0	0 Rads
0.0741193	fog-2	6	No	0	0 Rads
0.0647815	fog-2	6	No	0	0 Rads
0.0709625	fog-2	6	No	0	0 Rads
0.0937199	fog-2	6	No	0	0 Rads
0.0755081	fog-2	6	No	0	0 Rads
0.0823497	fog-2	6	No	0	0 Rads
0.0474056	fog-2	6	No	0	0 Rads
0.0661535	fog-2	6	No	0	0 Rads
0.0502823	fog-2	6	No	0	0 Rads
0.0538904	fog-2	6	No	0	0 Rads
0.0691643	fog-2	6	No	0	0 Rads
0.0476821	fog-2	6	No	0	0 Rads
0.0394561	fog-2	6	No	0	0 Rads
0.021623	fog-2	6	No	0	0 Rads
0.0118737	fog-2	6	No	0	0 Rads
0.0908477	fog-2	6	No	0	0 Rads
0.0983935	fog-2	6	No	0	0 Rads
0.103964	fog-2	6	No	0	0 Rads
0.111933	fog-2	6	No	0	0 Rads
0.133557	fog-2	6	No	0	0 Rads
0.124821	fog-2	6	No	0	0 Rads
0.118877	fog-2	6	No	0	0 Rads
0.313673	fog-2	6	No	0	0 Rads
0.302704	fog-2	6	No	0	0 Rads
0.286287	fog-2	6	No	0	0 Rads
0.151236	fog-2	6	No	0	0 Rads
0.283564	fog-2	6	No	1	0 Rads
0.268493	fog-2	6	No	0	0 Rads
0.293969	fog-2	6	No	0	0 Rads
0.265109	fog-2	6	No	0	0 Rads
0.310408	fog-2	6	No	2	0 Rads
0.294704	fog-2	6	No	0	0 Rads
0.265649	fog-2	6	No	0	0 Rads
0.242682	fog-2	6	No	0	0 Rads
0.239596	fog-2	6	No	0	0 Rads
0.131232	fog-2	6	No	0	0 Rads
0.221128	fog-2	6	No	0	0 Rads
0.235778	fog-2	6	No	0	0 Rads
0.188607	fog-2	6	No	0	0 Rads
0.248905	fog-2	6	No	0	0 Rads
0.228193	fog-2	6	No	0	0 Rads
0.185688	fog-2	6	No	0	0 Rads
0.210284	fog-2	6	No	1	0 Rads
0.162034	fog-2	6	No	0	0 Rads
0.173285	fog-2	6	No	0	0 Rads
0.184134	fog-2	6	No	0	0 Rads
0.141636	fog-2	6	No	2	0 Rads
0.208578	fog-2	6	No	0	0 Rads
0.172639	fog-2	6	No	0	0 Rads
0.183225	fog-2	6	No	1	0 Rads
0.320756	fog-2	6	No	2	0 Rads
0.329472	fog-2	6	No	1	0 Rads
0.336007	fog-2	6	No	0	0 Rads
0.32649	fog-2	6	No	1	0 Rads
0.257666	fog-2	6	No	0	0 Rads
0.159872	fog-2	6	No	0	0 Rads
0.217729	fog-2	6	No	0	0 Rads
0.225877	fog-2	6	No	0	0 Rads
0.114454	fog-2	6	No	0	0 Rads
0.364399	fog-2	6	No	5	0 Rads
0.375628	fog-2	6	No	3	0 Rads
0.370754	fog-2	6	No	5	0 Rads
0.361881	fog-2	6	No	1	0 Rads
0.349087	fog-2	6	No	8	0 Rads
0.46408	fog-2	6	No	3	0 Rads
0.447808	fog-2	6	No	4	0 Rads
0.460135	fog-2	6	No	6	0 Rads
0.436277	fog-2	6	No	6	0 Rads
0.423008	fog-2	6	No	6	0 Rads
0.54721	fog-2	6	No	5	0 Rads
0.52839	fog-2	6	No	8	0 Rads
0.519764	fog-2	6	No	12	0 Rads
0.494833	fog-2	6	No	14	0 Rads
0.485067	fog-2	6	No	4	0 Rads
0.498802	fog-2	6	No	6	0 Rads
0.515768	fog-2	6	No	8	0 Rads
0.587879	fog-2	6	No	7	0 Rads
0.592975	fog-2	6	No	10	0 Rads
0.566435	fog-2	6	No	13	0 Rads
0.57185	fog-2	6	No	7	0 Rads
0.571472	fog-2	6	No	6	0 Rads
0.552385	fog-2	6	No	6	0 Rads
0.600285	fog-2	6	No	8	0 Rads
0.708468	fog-2	6	No	1	0 Rads
0.715569	fog-2	6	No	1	0 Rads
0.661436	fog-2	6	No	10	0 Rads
0.669421	fog-2	6	No	2	0 Rads
0.623532	fog-2	6	No	5	0 Rads
0.633391	fog-2	6	No	9	0 Rads
0.64921	fog-2	6	No	5	0 Rads
0.637627	fog-2	6	No	5	0 Rads
0.620203	fog-2	6	No	5	0 Rads
0.607636	fog-2	6	No	7	0 Rads
0.730148	fog-2	6	No	4	0 Rads
0.764368	fog-2	6	No	0	0 Rads
0.792308	fog-2	6	No	0	0 Rads
0.759899	fog-2	6	No	0	0 Rads
0.791764	fog-2	6	No	7	0 Rads
0.738049	fog-2	6	No	1	0 Rads
0.760194	fog-2	6	No	0	0 Rads
0.727847	fog-2	6	No	5	0 Rads
0.817015	fog-2	6	No	0	0 Rads
0.823264	fog-2	6	No	0	0 Rads
0.83238	fog-2	6	No	0	0 Rads
0.854948	fog-2	6	No	0	0 Rads
0.802931	fog-2	6	No	0	0 Rads
0.89233	fog-2	6	No	0	0 Rads
0.0827401	fog-2	6	No	0	0 Rads
0.0237591	fog-2	6	No	1	0 Rads
0.0893941	fog-2	6	No	0	0 Rads
0.0594658	fog-2	6	No	0	0 Rads
0.0456867	fog-2	6	No	0	0 Rads
0.031752	fog-2	6	No	0	0 Rads
0.0637868	fog-2	6	No	0	0 Rads
0.0519012	fog-2	6	No	0	0 Rads
0.0393052	fog-2	6	No	0	0 Rads
0.0694295	fog-2	6	No	0	0 Rads
0.0442815	fog-2	6	No	0	0 Rads
0.0819609	fog-2	6	No	0	0 Rads
0.0701132	fog-2	6	No	2	0 Rads
0.08004	fog-2	6	No	0	0 Rads
0.0950801	fog-2	6	No	0	0 Rads
0.105206	fog-2	6	No	0	0 Rads
0.122411	fog-2	6	No	0	0 Rads
0.139674	fog-2	6	No	0	0 Rads
0.104817	fog-2	6	No	1	0 Rads
0.0969137	fog-2	6	No	0	0 Rads
0.117835	fog-2	6	No	0	0 Rads
0.109649	fog-2	6	No	0	0 Rads
0.127881	fog-2	6	No	0	0 Rads
0.104326	fog-2	6	No	0	0 Rads
0.115251	fog-2	6	No	0	0 Rads
0.142	fog-2	6	No	0	0 Rads
0.157799	fog-2	6	No	1	0 Rads
0.133259	fog-2	6	No	0	0 Rads
0.149294	fog-2	6	No	0	0 Rads
0.142163	fog-2	6	No	0	0 Rads
0.197845	fog-2	6	No	0	0 Rads
0.166833	fog-2	6	No	0	0 Rads
0.175467	fog-2	6	No	0	0 Rads
0.167481	fog-2	6	No	1	0 Rads
0.355561	fog-2	6	No	1	0 Rads
0.330097	fog-2	6	No	4	0 Rads
0.384864	fog-2	6	No	6	0 Rads
0.34486	fog-2	6	No	4	0 Rads
0.379609	fog-2	6	No	3	0 Rads
0.366973	fog-2	6	No	6	0 Rads
0.400551	fog-2	6	No	6	0 Rads
0.386035	fog-2	6	No	4	0 Rads
0.433324	fog-2	6	No	3	0 Rads
0.417656	fog-2	6	No	5	0 Rads
0.393852	fog-2	6	No	18	0 Rads
0.405931	fog-2	6	No	6	0 Rads
0.381188	fog-2	6	No	9	0 Rads
0.397278	fog-2	6	No	7	0 Rads
0.426348	fog-2	6	No	7	0 Rads
0.438084	fog-2	6	No	18	0 Rads
0.413718	fog-2	6	No	2	0 Rads
0.432483	fog-2	6	No	3	0 Rads
0.452117	fog-2	6	No	12	0 Rads
0.446384	fog-2	6	No	7	0 Rads
0.208203	fog-2	6	No	1	0 Rads
0.608719	fog-2	6	No	3	0 Rads
0.598533	fog-2	6	No	4	0 Rads
0.61026	fog-2	6	No	9	0 Rads
0.624888	fog-2	6	No	1	0 Rads
0.630633	fog-2	6	No	2	0 Rads
0.219032	fog-2	6	No	1	0 Rads
0.234459	fog-2	6	No	4	0 Rads
0.227998	fog-2	6	No	1	0 Rads
0.247985	fog-2	6	No	2	0 Rads
0.216266	fog-2	6	No	0	0 Rads
0.209479	fog-2	6	No	2	0 Rads
0.265678	fog-2	6	No	0	0 Rads
0.226156	fog-2	6	No	3	0 Rads
0.266215	fog-2	6	No	3	0 Rads
0.285236	fog-2	6	No	3	0 Rads
0.256001	fog-2	6	No	2	0 Rads
0.307378	fog-2	6	No	2	0 Rads
0.299544	fog-2	6	No	2	0 Rads
0.326645	fog-2	6	No	1	0 Rads
0.31682	fog-2	6	No	1	0 Rads
0.297035	fog-2	6	No	1	0 Rads
0.328007	fog-2	6	No	3	0 Rads
0.313617	fog-2	6	No	1	0 Rads
0.674607	fog-2	6	No	3	0 Rads
0.681333	fog-2	6	No	1	0 Rads
0.686869	fog-2	6	No	2	0 Rads
0.69666	fog-2	6	No	2	0 Rads
0.700158	fog-2	6	No	3	0 Rads
0.71979	fog-2	6	No	1	0 Rads
0.634528	fog-2	6	No	7	0 Rads
0.645451	fog-2	6	No	4	0 Rads
0.652311	fog-2	6	No	4	0 Rads
0.660251	fog-2	6	No	1	0 Rads
0.670765	fog-2	6	No	3	0 Rads
0.671472	fog-2	6	No	5	0 Rads
0.72096	fog-2	6	No	3	0 Rads
0.735317	fog-2	6	No	2	0 Rads
0.735142	fog-2	6	No	2	0 Rads
0.722612	fog-2	6	No	4	0 Rads
0.746967	fog-2	6	No	3	0 Rads
0.722572	fog-2	6	No	2	0 Rads
0.744629	fog-2	6	No	3	0 Rads
0.761853	fog-2	6	No	0	0 Rads
0.747249	fog-2	6	No	1	0 Rads
0.76691	fog-2	6	No	1	0 Rads
0.808748	fog-2	6	No	0	0 Rads
0.797234	fog-2	6	No	0	0 Rads
0.78488	fog-2	6	No	1	0 Rads
0.799901	fog-2	6	No	1	0 Rads
0.807267	fog-2	6	No	0	0 Rads
0.779153	fog-2	6	No	2	0 Rads
0.907432	fog-2	6	No	0	0 Rads
0.876897	fog-2	6	No	0	0 Rads
0.9091	fog-2	6	No	0	0 Rads
0.851333	fog-2	6	No	1	0 Rads
0.893415	fog-2	6	No	0	0 Rads
0.830554	fog-2	6	No	0	0 Rads
0.891772	fog-2	6	No	1	0 Rads
0.900553	fog-2	6	No	0	0 Rads
0.833602	fog-2	6	No	0	0 Rads
0.828345	fog-2	6	No	0	0 Rads
0.875706	fog-2	6	No	0	0 Rads
0.87143	fog-2	6	No	0	0 Rads
0.939701	fog-2	6	No	0	0 Rads
0.938401	fog-2	6	No	0	0 Rads
0.991685	fog-2	6	No	0	0 Rads
0.970361	fog-2	6	No	0	0 Rads
0.0810819	fog-2	6	No	0	0 Rads
0.0601174	fog-2	6	No	0	0 Rads
0.0874786	fog-2	6	No	0	0 Rads
0.0666596	fog-2	6	No	0	0 Rads
0.0942551	fog-2	6	No	0	0 Rads
0.0747868	fog-2	6	No	0	0 Rads
0.0631993	fog-2	6	No	0	0 Rads
0.0894795	fog-2	6	No	0	0 Rads
0.0734903	fog-2	6	No	0	0 Rads
0.0805434	fog-2	6	No	0	0 Rads
0.0696005	fog-2	6	No	0	0 Rads
0.0901642	fog-2	6	No	0	0 Rads
0.0786291	fog-2	6	No	0	0 Rads
0.0862095	fog-2	6	No	0	0 Rads
0.0914061	fog-2	6	No	0	0 Rads
0.0967573	fog-2	6	No	0	0 Rads
0.0615658	fog-2	6	No	0	0 Rads
0.0682168	fog-2	6	No	0	0 Rads
0.0519657	fog-2	6	No	0	0 Rads
0.0706082	fog-2	6	No	0	0 Rads
0.0551365	fog-2	6	No	0	0 Rads
0.0603076	fog-2	6	No	0	0 Rads
0.0392875	fog-2	6	No	0	0 Rads
0.061908	fog-2	6	No	0	0 Rads
0.0658972	fog-2	6	No	0	0 Rads
0.0312931	fog-2	6	No	0	0 Rads
0.0370021	fog-2	6	No	0	0 Rads
0.0237258	fog-2	6	No	0	0 Rads
0.0464831	fog-2	6	No	0	0 Rads
0.0156478	fog-2	6	No	0	0 Rads
0.0193556	fog-2	6	No	0	0 Rads
0.0398208	fog-2	6	No	0	0 Rads
0.0208665	fog-2	6	No	0	0 Rads
0.0226082	fog-2	6	No	0	0 Rads
0.0299177	fog-2	6	No	0	0 Rads
0.0134827	fog-2	6	No	0	0 Rads
0.145154	fog-2	6	No	0	0 Rads
0.147392	fog-2	6	No	0	0 Rads
0.138716	fog-2	6	No	0	0 Rads
0.113226	fog-2	6	No	0	0 Rads
0.125012	fog-2	6	No	0	0 Rads
0.107932	fog-2	6	No	0	0 Rads
0.112789	fog-2	6	No	0	0 Rads
0.109222	fog-2	6	No	0	0 Rads
0.127296	fog-2	6	No	0	0 Rads
0.123006	fog-2	6	No	0	0 Rads
0.118156	fog-2	6	No	0	0 Rads
0.125654	fog-2	6	No	0	0 Rads
0.153525	fog-2	6	No	0	0 Rads
0.162321	fog-2	6	No	0	0 Rads
0.171229	fog-2	6	No	0	0 Rads
0.248679	fog-2	6	No	0	0 Rads
0.234703	fog-2	6	No	0	0 Rads
0.246533	fog-2	6	No	2	0 Rads
0.230913	fog-2	6	No	1	0 Rads
0.216706	fog-2	6	No	0	0 Rads
0.185365	fog-2	6	No	1	0 Rads
0.241174	fog-2	6	No	2	0 Rads
0.191539	fog-2	6	No	0	0 Rads
0.16654	fog-2	6	No	0	0 Rads
0.201864	fog-2	6	No	0	0 Rads
0.214901	fog-2	6	No	3	0 Rads
0.158037	fog-2	6	No	0	0 Rads
0.172723	fog-2	6	No	0	0 Rads
0.224061	fog-2	6	No	0	0 Rads
0.233234	fog-2	6	No	2	0 Rads
0.201239	fog-2	6	No	0	0 Rads
0.164798	fog-2	6	No	0	0 Rads
0.21067	fog-2	6	No	0	0 Rads
0.188764	fog-2	6	No	0	0 Rads
0.172474	fog-2	6	No	0	0 Rads
0.177344	fog-2	6	No	1	0 Rads
0.313051	fog-2	6	No	1	0 Rads
0.285115	fog-2	6	No	3	0 Rads
0.294798	fog-2	6	No	2	0 Rads
0.316468	fog-2	6	No	1	0 Rads
0.325147	fog-2	6	No	4	0 Rads
0.303071	fog-2	6	No	2	0 Rads
0.2916	fog-2	6	No	1	0 Rads
0.254937	fog-2	6	No	1	0 Rads
0.303576	fog-2	6	No	1	0 Rads
0.279769	fog-2	6	No	2	0 Rads
0.3161	fog-2	6	No	3	0 Rads
0.268373	fog-2	6	No	0	0 Rads
0.325202	fog-2	6	No	3	0 Rads
0.256747	fog-2	6	No	1	0 Rads
0.26964	fog-2	6	No	3	0 Rads
0.31287	fog-2	6	No	1	0 Rads
0.302403	fog-2	6	No	2	0 Rads
0.27319	fog-2	6	No	2	0 Rads
0.308135	fog-2	6	No	2	0 Rads
0.317051	fog-2	6	No	1	0 Rads
0.294064	fog-2	6	No	3	0 Rads
0.42558	fog-2	6	No	7	0 Rads
0.410276	fog-2	6	No	7	0 Rads
0.464128	fog-2	6	No	2	0 Rads
0.366528	fog-2	6	No	5	0 Rads
0.442012	fog-2	6	No	4	0 Rads
0.391245	fog-2	6	No	4	0 Rads
0.400247	fog-2	6	No	3	0 Rads
0.475364	fog-2	6	No	6	0 Rads
0.439941	fog-2	6	No	3	0 Rads
0.419259	fog-2	6	No	2	0 Rads
0.455022	fog-2	6	No	4	0 Rads
0.430452	fog-2	6	No	3	0 Rads
0.412033	fog-2	6	No	5	0 Rads
0.452459	fog-2	6	No	6	0 Rads
0.403728	fog-2	6	No	3	0 Rads
0.474303	fog-2	6	No	7	0 Rads
0.425836	fog-2	6	No	6	0 Rads
0.421797	fog-2	6	No	4	0 Rads
0.475249	fog-2	6	No	4	0 Rads
0.38534	fog-2	6	No	5	0 Rads
0.351914	fog-2	6	No	3	0 Rads
0.335846	fog-2	6	No	3	0 Rads
0.330812	fog-2	6	No	3	0 Rads
0.364866	fog-2	6	No	3	0 Rads
0.376249	fog-2	6	No	2	0 Rads
0.344477	fog-2	6	No	6	0 Rads
0.359719	fog-2	6	No	0	0 Rads
0.413922	fog-2	6	No	15	0 Rads
0.384596	fog-2	6	No	6	0 Rads
0.343085	fog-2	6	No	4	0 Rads
0.375171	fog-2	6	No	7	0 Rads
0.419364	fog-2	6	No	12	0 Rads
0.368612	fog-2	6	No	0	0 Rads
0.34827	fog-2	6	No	4	0 Rads
0.433648	fog-2	6	No	3	0 Rads
0.498975	fog-2	6	No	2	0 Rads
0.515045	fog-2	6	No	1	0 Rads
0.508319	fog-2	6	No	9	0 Rads
0.491702	fog-2	6	No	6	0 Rads
0.546901	fog-2	6	No	5	0 Rads
0.531653	fog-2	6	No	5	0 Rads
0.584724	fog-2	6	No	1	0 Rads
0.515494	fog-2	6	No	3	0 Rads
0.496808	fog-2	6	No	4	0 Rads
0.603304	fog-2	6	No	0	0 Rads
0.509636	fog-2	6	No	5	0 Rads
0.530785	fog-2	6	No	3	0 Rads
0.531598	fog-2	6	No	3	0 Rads
0.55471	fog-2	6	No	0	0 Rads
0.550238	fog-2	6	No	2	0 Rads
0.504466	fog-2	6	No	5	0 Rads
0.591156	fog-2	6	No	3	0 Rads
0.621365	fog-2	6	No	1	0 Rads
0.577217	fog-2	6	No	4	0 Rads
0.610541	fog-2	6	No	2	0 Rads
0.620606	fog-2	6	No	0	0 Rads
0.604862	fog-2	6	No	3	0 Rads
0.614085	fog-2	6	No	1	0 Rads
0.592078	fog-2	6	No	1	0 Rads
0.500514	fog-2	6	No	7	0 Rads
0.491742	fog-2	6	No	7	0 Rads
0.631308	fog-2	6	No	1	0 Rads
0.652772	fog-2	6	No	0	0 Rads
0.721915	fog-2	6	No	1	0 Rads
0.63808	fog-2	6	No	0	0 Rads
0.807748	fog-2	6	No	0	0 Rads
0.756881	fog-2	6	No	0	0 Rads
0.670951	fog-2	6	No	0	0 Rads
0.686275	fog-2	6	No	0	0 Rads
0.646282	fog-2	6	No	0	0 Rads
0.657186	fog-2	6	No	0	0 Rads
0.745032	fog-2	6	No	0	0 Rads
0.72464	fog-2	6	No	0	0 Rads
0.7054	fog-2	6	No	0	0 Rads
0.666523	fog-2	6	No	1	0 Rads
0.682237	fog-2	6	No	0	0 Rads
0.658835	fog-2	6	No	1	0 Rads
0.794244	fog-2	6	No	0	0 Rads
0.755978	fog-2	6	No	0	0 Rads
0.753169	fog-2	6	No	0	0 Rads
0.75812	fog-2	6	No	0	0 Rads
0.697542	fog-2	6	No	1	0 Rads
0.650282	fog-2	6	No	0	0 Rads
0.641643	fog-2	6	No	1	0 Rads
0.676671	fog-2	6	No	0	0 Rads
0.689267	fog-2	6	No	0	0 Rads
0.877202	fog-2	6	No	1	0 Rads
0.850366	fog-2	6	No	0	0 Rads
0.90402	fog-2	6	No	0	0 Rads
0.826149	fog-2	6	No	0	0 Rads
0.870296	fog-2	6	No	0	0 Rads
0.836447	fog-2	6	No	0	0 Rads
0.949847	fog-2	6	No	0	0 Rads
0.970363	fog-2	6	No	0	0 Rads
0.958021	fog-2	6	No	0	0 Rads
0.0358843	fog-2	4	No	1	0 Rads
0.0296983	fog-2	4	No	0	0 Rads
0.0502537	fog-2	4	No	0	0 Rads
0.0503351	fog-2	4	No	0	0 Rads
0.035258	fog-2	4	No	0	0 Rads
0.0280972	fog-2	4	No	0	0 Rads
0.0378027	fog-2	4	No	0	0 Rads
0.0274868	fog-2	4	No	0	0 Rads
0.0487233	fog-2	4	No	0	0 Rads
0.102555	fog-2	4	No	0	0 Rads
0.116082	fog-2	4	No	1	0 Rads
0.105127	fog-2	4	No	0	0 Rads
0.133103	fog-2	4	No	0	0 Rads
0.138097	fog-2	4	No	0	0 Rads
0.112848	fog-2	4	No	0	0 Rads
0.13348	fog-2	4	No	0	0 Rads
0.088575	fog-2	4	No	0	0 Rads
0.102269	fog-2	4	No	0	0 Rads
0.120519	fog-2	4	No	0	0 Rads
0.0796307	fog-2	4	No	0	0 Rads
0.144386	fog-2	4	No	0	0 Rads
0.096311	fog-2	4	No	0	0 Rads
0.136296	fog-2	4	No	0	0 Rads
0.115766	fog-2	4	No	0	0 Rads
0.111188	fog-2	4	No	0	0 Rads
0.0666162	fog-2	4	No	0	0 Rads
0.0794194	fog-2	4	No	0	0 Rads
0.0932961	fog-2	4	No	0	0 Rads
0.0710389	fog-2	4	No	0	0 Rads
0.257808	fog-2	4	No	0	0 Rads
0.203323	fog-2	4	No	0	0 Rads
0.255334	fog-2	4	No	0	0 Rads
0.163514	fog-2	4	No	0	0 Rads
0.189958	fog-2	4	No	0	0 Rads
0.237596	fog-2	4	No	0	0 Rads
0.204407	fog-2	4	No	1	0 Rads
0.247818	fog-2	4	No	0	0 Rads
0.176277	fog-2	4	No	0	0 Rads
0.158774	fog-2	4	No	0	0 Rads
0.187861	fog-2	4	No	0	0 Rads
0.171666	fog-2	4	No	0	0 Rads
0.262592	fog-2	4	No	1	0 Rads
0.217182	fog-2	4	No	0	0 Rads
0.203347	fog-2	4	No	0	0 Rads
0.171848	fog-2	4	No	0	0 Rads
0.221594	fog-2	4	No	1	0 Rads
0.172382	fog-2	4	No	0	0 Rads
0.205392	fog-2	4	No	0	0 Rads
0.250271	fog-2	4	No	2	0 Rads
0.249532	fog-2	4	No	2	0 Rads
0.239001	fog-2	4	No	2	0 Rads
0.221472	fog-2	4	No	5	0 Rads
0.231021	fog-2	4	No	0	0 Rads
0.220671	fog-2	4	No	2	0 Rads
0.262768	fog-2	4	No	3	0 Rads
0.406309	fog-2	4	No	2	0 Rads
0.369444	fog-2	4	No	2	0 Rads
0.358469	fog-2	4	No	2	0 Rads
0.343664	fog-2	4	No	2	0 Rads
0.332259	fog-2	4	No	2	0 Rads
0.293646	fog-2	4	No	3	0 Rads
0.368748	fog-2	4	No	2	0 Rads
0.33419	fog-2	4	No	1	0 Rads
0.360404	fog-2	4	No	1	0 Rads
0.348617	fog-2	4	No	5	0 Rads
0.265859	fog-2	4	No	1	0 Rads
0.266036	fog-2	4	No	2	0 Rads
0.371889	fog-2	4	No	1	0 Rads
0.374665	fog-2	4	No	0	0 Rads
0.36782	fog-2	4	No	1	0 Rads
0.372562	fog-2	4	No	1	0 Rads
0.330456	fog-2	4	No	2	0 Rads
0.311685	fog-2	4	No	0	0 Rads
0.310832	fog-2	4	No	4	0 Rads
0.307638	fog-2	4	No	6	0 Rads
0.301032	fog-2	4	No	2	0 Rads
0.282658	fog-2	4	No	0	0 Rads
0.51494	fog-2	4	No	6	0 Rads
0.518783	fog-2	4	No	3	0 Rads
0.50882	fog-2	4	No	5	0 Rads
0.502386	fog-2	4	No	5	0 Rads
0.509097	fog-2	4	No	6	0 Rads
0.529258	fog-2	4	No	3	0 Rads
0.494857	fog-2	4	No	4	0 Rads
0.487287	fog-2	4	No	4	0 Rads
0.423829	fog-2	4	No	2	0 Rads
0.460998	fog-2	4	No	1	0 Rads
0.426936	fog-2	4	No	2	0 Rads
0.440773	fog-2	4	No	4	0 Rads
0.45363	fog-2	4	No	3	0 Rads
0.447754	fog-2	4	No	2	0 Rads
0.451443	fog-2	4	No	4	0 Rads
0.459954	fog-2	4	No	2	0 Rads
0.407536	fog-2	4	No	3	0 Rads
0.533619	fog-2	4	No	2	0 Rads
0.533619	fog-2	4	No	8	0 Rads
0.649003	fog-2	4	No	2	0 Rads
0.696314	fog-2	4	No	3	0 Rads
0.666647	fog-2	4	No	2	0 Rads
0.660601	fog-2	4	No	4	0 Rads
0.695322	fog-2	4	No	2	0 Rads
0.660325	fog-2	4	No	5	0 Rads
0.680605	fog-2	4	No	0	0 Rads
0.636075	fog-2	4	No	4	0 Rads
0.621976	fog-2	4	No	1	0 Rads
0.596338	fog-2	4	No	9	0 Rads
0.559739	fog-2	4	No	11	0 Rads
0.603805	fog-2	4	No	6	0 Rads
0.627722	fog-2	4	No	6	0 Rads
0.568451	fog-2	4	No	2	0 Rads
0.575599	fog-2	4	No	1	0 Rads
0.569286	fog-2	4	No	1	0 Rads
0.600402	fog-2	4	No	2	0 Rads
0.543924	fog-2	4	No	3	0 Rads
0.572793	fog-2	4	No	7	0 Rads
0.579497	fog-2	4	No	5	0 Rads
0.561478	fog-2	4	No	10	0 Rads
0.613636	fog-2	4	No	5	0 Rads
0.610784	fog-2	4	No	4	0 Rads
0.581762	fog-2	4	No	5	0 Rads
0.577357	fog-2	4	No	3	0 Rads
0.556957	fog-2	4	No	3	0 Rads
0.548896	fog-2	4	No	3	0 Rads
0.553066	fog-2	4	No	2	0 Rads
0.716782	fog-2	4	No	1	0 Rads
0.738296	fog-2	4	No	1	0 Rads
0.710317	fog-2	4	No	8	0 Rads
0.719863	fog-2	4	No	1	0 Rads
0.710994	fog-2	4	No	3	0 Rads
0.731511	fog-2	4	No	2	0 Rads
0.754721	fog-2	4	No	1	0 Rads
0.768017	fog-2	4	No	0	0 Rads
0.778793	fog-2	4	No	0	0 Rads
0.790965	fog-2	4	No	0	0 Rads
0.730365	fog-2	4	No	0	0 Rads
0.740739	fog-2	4	No	0	0 Rads
0.753084	fog-2	4	No	0	0 Rads
0.703094	fog-2	4	No	2	0 Rads
0.812791	fog-2	4	No	0	0 Rads
0.865875	fog-2	4	No	0	0 Rads
0.812271	fog-2	4	No	1	0 Rads
0.825599	fog-2	4	No	0	0 Rads
0.80697	fog-2	4	No	0	0 Rads
0.822159	fog-2	4	No	0	0 Rads
0.838524	fog-2	4	No	0	0 Rads
0.953945	fog-2	4	No	0	0 Rads
0.928821	fog-2	4	No	0	0 Rads
0.951468	fog-2	4	No	0	0 Rads
0.018427	fog-2	4	No	0	0 Rads
0.00812076	fog-2	4	No	0	0 Rads
0.0367312	fog-2	4	No	0	0 Rads
0.0546349	fog-2	4	No	0	0 Rads
0.0716281	fog-2	4	No	0	0 Rads
0.0659901	fog-2	4	No	0	0 Rads
0.0864481	fog-2	4	No	0	0 Rads
0.071987	fog-2	4	No	0	0 Rads
0.0927007	fog-2	4	No	0	0 Rads
0.0826246	fog-2	4	No	0	0 Rads
0.0974628	fog-2	4	No	0	0 Rads
0.109023	fog-2	4	No	0	0 Rads
0.102282	fog-2	4	No	0	0 Rads
0.120115	fog-2	4	No	0	0 Rads
0.119928	fog-2	4	No	0	0 Rads
0.0193343	fog-2	4	No	1	0 Rads
0.12741	fog-2	4	No	0	0 Rads
0.129087	fog-2	4	No	0	0 Rads
0.128093	fog-2	4	No	0	0 Rads
0.14028	fog-2	4	No	0	0 Rads
0.134043	fog-2	4	No	0	0 Rads
0.140779	fog-2	4	No	0	0 Rads
0.14646	fog-2	4	No	0	0 Rads
0.146561	fog-2	4	No	0	0 Rads
0.161985	fog-2	4	No	0	0 Rads
0.158158	fog-2	4	No	0	0 Rads
0.159932	fog-2	4	No	0	0 Rads
0.173188	fog-2	4	No	0	0 Rads
0.173609	fog-2	4	No	0	0 Rads
0.183774	fog-2	4	No	0	0 Rads
0.183649	fog-2	4	No	0	0 Rads
0.185632	fog-2	4	No	1	0 Rads
0.184163	fog-2	4	No	0	0 Rads
0.192986	fog-2	4	No	0	0 Rads
0.20419	fog-2	4	No	0	0 Rads
0.199843	fog-2	4	No	1	0 Rads
0.217472	fog-2	4	No	0	0 Rads
0.291605	fog-2	4	No	2	0 Rads
0.254458	fog-2	4	No	0	0 Rads
0.324531	fog-2	4	No	1	0 Rads
0.255181	fog-2	4	No	1	0 Rads
0.271515	fog-2	4	No	2	0 Rads
0.299158	fog-2	4	No	3	0 Rads
0.319085	fog-2	4	No	1	0 Rads
0.283421	fog-2	4	No	1	0 Rads
0.316245	fog-2	4	No	2	0 Rads
0.264809	fog-2	4	No	0	0 Rads
0.303456	fog-2	4	No	5	0 Rads
0.261412	fog-2	4	No	0	0 Rads
0.252357	fog-2	4	No	0	0 Rads
0.311631	fog-2	4	No	6	0 Rads
0.259968	fog-2	4	No	3	0 Rads
0.320009	fog-2	4	No	1	0 Rads
0.329478	fog-2	4	No	3	0 Rads
0.247371	fog-2	4	No	1	0 Rads
0.349987	fog-2	4	No	2	0 Rads
0.424699	fog-2	4	No	2	0 Rads
0.41814	fog-2	4	No	3	0 Rads
0.350437	fog-2	4	No	5	0 Rads
0.432717	fog-2	4	No	10	0 Rads
0.35882	fog-2	4	No	6	0 Rads
0.348786	fog-2	4	No	4	0 Rads
0.370429	fog-2	4	No	3	0 Rads
0.438589	fog-2	4	No	9	0 Rads
0.354963	fog-2	4	No	3	0 Rads
0.423118	fog-2	4	No	9	0 Rads
0.372595	fog-2	4	No	2	0 Rads
0.354173	fog-2	4	No	0	0 Rads
0.401895	fog-2	4	No	3	0 Rads
0.416326	fog-2	4	No	3	0 Rads
0.377674	fog-2	4	No	6	0 Rads
0.429897	fog-2	4	No	5	0 Rads
0.360924	fog-2	4	No	1	0 Rads
0.418023	fog-2	4	No	7	0 Rads
0.490411	fog-2	4	No	4	0 Rads
0.502187	fog-2	4	No	9	0 Rads
0.461521	fog-2	4	No	3	0 Rads
0.466506	fog-2	4	No	8	0 Rads
0.485346	fog-2	4	No	14	0 Rads
0.508608	fog-2	4	No	15	0 Rads
0.497271	fog-2	4	No	5	0 Rads
0.484013	fog-2	4	No	7	0 Rads
0.4521	fog-2	4	No	10	0 Rads
0.46596	fog-2	4	No	9	0 Rads
0.499276	fog-2	4	No	6	0 Rads
0.524467	fog-2	4	No	3	0 Rads
0.492243	fog-2	4	No	5	0 Rads
0.511442	fog-2	4	No	9	0 Rads
0.529872	fog-2	4	No	9	0 Rads
0.474885	fog-2	4	No	9	0 Rads
0.58068	fog-2	4	No	4	0 Rads
0.621112	fog-2	4	No	3	0 Rads
0.603247	fog-2	4	No	5	0 Rads
0.650382	fog-2	4	No	0	0 Rads
0.634112	fog-2	4	No	2	0 Rads
0.664288	fog-2	4	No	4	0 Rads
0.618221	fog-2	4	No	4	0 Rads
0.676195	fog-2	4	No	2	0 Rads
0.624809	fog-2	4	No	4	0 Rads
0.635895	fog-2	4	No	3	0 Rads
0.645006	fog-2	4	No	4	0 Rads
0.656331	fog-2	4	No	2	0 Rads
0.635939	fog-2	4	No	1	0 Rads
0.546531	fog-2	4	No	4	0 Rads
0.558905	fog-2	4	No	17	0 Rads
0.672571	fog-2	4	No	0	0 Rads
0.598693	fog-2	4	No	6	0 Rads
0.682835	fog-2	4	No	1	0 Rads
0.738086	fog-2	4	No	0	0 Rads
0.701364	fog-2	4	No	1	0 Rads
0.687129	fog-2	4	No	4	0 Rads
0.695377	fog-2	4	No	0	0 Rads
0.725019	fog-2	4	No	0	0 Rads
0.688315	fog-2	4	No	2	0 Rads
0.701046	fog-2	4	No	1	0 Rads
0.835551	fog-2	4	No	0	0 Rads
0.855145	fog-2	4	No	0	0 Rads
0.913422	fog-2	4	No	0	0 Rads
0.917251	fog-2	4	No	0	0 Rads
0.8996	fog-2	4	No	0	0 Rads
0.897866	fog-2	4	No	0	0 Rads
0.0499018	fog-2	4	No	0	0 Rads
0.115031	fog-2	4	No	0	0 Rads
0.140133	fog-2	4	No	0	0 Rads
0.130572	fog-2	4	No	0	0 Rads
0.142103	fog-2	4	No	0	0 Rads
0.114043	fog-2	4	No	0	0 Rads
0.126431	fog-2	4	No	0	0 Rads
0.0971128	fog-2	4	No	0	0 Rads
0.0886599	fog-2	4	No	0	0 Rads
0.0626703	fog-2	4	No	0	0 Rads
0.131793	fog-2	4	No	0	0 Rads
0.071697	fog-2	4	No	0	0 Rads
0.101242	fog-2	4	No	0	0 Rads
0.0854402	fog-2	4	No	0	0 Rads
0.0874012	fog-2	4	No	0	0 Rads
0.0871918	fog-2	4	No	0	0 Rads
0.126834	fog-2	4	No	0	0 Rads
0.139209	fog-2	4	No	0	0 Rads
0.220511	fog-2	4	No	0	0 Rads
0.198639	fog-2	4	No	0	0 Rads
0.182071	fog-2	4	No	0	0 Rads
0.196314	fog-2	4	No	0	0 Rads
0.191311	fog-2	4	No	0	0 Rads
0.178167	fog-2	4	No	0	0 Rads
0.336971	fog-2	4	No	1	0 Rads
0.311377	fog-2	4	No	1	0 Rads
0.29301	fog-2	4	No	1	0 Rads
0.27472	fog-2	4	No	0	0 Rads
0.250743	fog-2	4	No	0	0 Rads
0.275213	fog-2	4	No	0	0 Rads
0.171729	fog-2	4	No	0	0 Rads
0.171064	fog-2	4	No	0	0 Rads
0.183903	fog-2	4	No	0	0 Rads
0.321974	fog-2	4	No	2	0 Rads
0.326068	fog-2	4	No	0	0 Rads
0.308661	fog-2	4	No	0	0 Rads
0.334763	fog-2	4	No	1	0 Rads
0.325352	fog-2	4	No	3	0 Rads
0.305768	fog-2	4	No	0	0 Rads
0.308326	fog-2	4	No	1	0 Rads
0.27207	fog-2	4	No	1	0 Rads
0.290985	fog-2	4	No	1	0 Rads
0.275839	fog-2	4	No	0	0 Rads
0.241302	fog-2	4	No	0	0 Rads
0.227525	fog-2	4	No	0	0 Rads
0.232736	fog-2	4	No	0	0 Rads
0.237203	fog-2	4	No	0	0 Rads
0.211153	fog-2	4	No	1	0 Rads
0.219875	fog-2	4	No	0	0 Rads
0.235903	fog-2	4	No	0	0 Rads
0.214849	fog-2	4	No	0	0 Rads
0.501301	fog-2	4	No	3	0 Rads
0.488235	fog-2	4	No	2	0 Rads
0.461332	fog-2	4	No	3	0 Rads
0.398523	fog-2	4	No	3	0 Rads
0.44371	fog-2	4	No	0	0 Rads
0.437597	fog-2	4	No	3	0 Rads
0.429617	fog-2	4	No	0	0 Rads
0.410702	fog-2	4	No	2	0 Rads
0.424955	fog-2	4	No	1	0 Rads
0.346243	fog-2	4	No	1	0 Rads
0.427633	fog-2	4	No	0	0 Rads
0.43161	fog-2	4	No	6	0 Rads
0.466355	fog-2	4	No	2	0 Rads
0.476192	fog-2	4	No	0	0 Rads
0.455631	fog-2	4	No	1	0 Rads
0.469244	fog-2	4	No	3	0 Rads
0.492111	fog-2	4	No	4	0 Rads
0.496286	fog-2	4	No	10	0 Rads
0.512427	fog-2	4	No	1	0 Rads
0.509813	fog-2	4	No	4	0 Rads
0.451969	fog-2	4	No	2	0 Rads
0.405743	fog-2	4	No	1	0 Rads
0.395404	fog-2	4	No	0	0 Rads
0.41352	fog-2	4	No	4	0 Rads
0.398875	fog-2	4	No	0	0 Rads
0.378327	fog-2	4	No	0	0 Rads
0.365585	fog-2	4	No	1	0 Rads
0.375397	fog-2	4	No	2	0 Rads
0.347635	fog-2	4	No	2	0 Rads
0.350358	fog-2	4	No	2	0 Rads
0.364973	fog-2	4	No	2	0 Rads
0.349495	fog-2	4	No	0	0 Rads
0.637757	fog-2	4	No	1	0 Rads
0.644102	fog-2	4	No	6	0 Rads
0.619574	fog-2	4	No	7	0 Rads
0.564737	fog-2	4	No	1	0 Rads
0.559976	fog-2	4	No	5	0 Rads
0.527172	fog-2	4	No	2	0 Rads
0.528356	fog-2	4	No	1	0 Rads
0.525976	fog-2	4	No	0	0 Rads
0.54256	fog-2	4	No	4	0 Rads
0.533586	fog-2	4	No	1	0 Rads
0.545164	fog-2	4	No	4	0 Rads
0.555982	fog-2	4	No	7	0 Rads
0.560004	fog-2	4	No	2	0 Rads
0.5596	fog-2	4	No	4	0 Rads
0.578097	fog-2	4	No	2	0 Rads
0.577326	fog-2	4	No	6	0 Rads
0.596361	fog-2	4	No	12	0 Rads
0.594359	fog-2	4	No	5	0 Rads
0.607902	fog-2	4	No	4	0 Rads
0.615329	fog-2	4	No	8	0 Rads
0.612536	fog-2	4	No	35	0 Rads
0.628508	fog-2	4	No	3	0 Rads
0.628891	fog-2	4	No	6	0 Rads
0.618773	fog-2	4	No	16	0 Rads
0.646607	fog-2	4	No	1	0 Rads
0.64616	fog-2	4	No	3	0 Rads
0.651622	fog-2	4	No	9	0 Rads
0.744254	fog-2	4	No	0	0 Rads
0.747782	fog-2	4	No	1	0 Rads
0.728138	fog-2	4	No	2	0 Rads
0.725652	fog-2	4	No	3	0 Rads
0.706992	fog-2	4	No	5	0 Rads
0.698021	fog-2	4	No	3	0 Rads
0.670373	fog-2	4	No	3	0 Rads
0.679942	fog-2	4	No	6	0 Rads
0.704803	fog-2	4	No	5	0 Rads
0.782912	fog-2	4	No	0	0 Rads
0.778599	fog-2	4	No	0	0 Rads
0.764755	fog-2	4	No	1	0 Rads
0.891164	fog-2	4	No	0	0 Rads
0.870967	fog-2	4	No	0	0 Rads
0.844298	fog-2	4	No	0	0 Rads
0.834846	fog-2	4	No	0	0 Rads
0.8362	fog-2	4	No	0	0 Rads
0.809271	fog-2	4	No	0	0 Rads
0.0829176	fog-2	4	No	0	0 Rads
0.0922171	fog-2	4	No	0	0 Rads
0.0981861	fog-2	4	No	0	0 Rads
0.0960065	fog-2	4	No	0	0 Rads
0.0597319	fog-2	4	No	0	0 Rads
0.0579005	fog-2	4	No	0	0 Rads
0.0497869	fog-2	4	No	0	0 Rads
0.0749987	fog-2	4	No	0	0 Rads
0.0604588	fog-2	4	No	0	0 Rads
0.0397949	fog-2	4	No	0	0 Rads
0.0999544	fog-2	4	No	0	0 Rads
0.0581237	fog-2	4	No	0	0 Rads
0.0800185	fog-2	4	No	0	0 Rads
0.0899399	fog-2	4	No	0	0 Rads
0.0284143	fog-2	4	No	0	0 Rads
0.0870244	fog-2	4	No	0	0 Rads
0.0353424	fog-2	4	No	0	0 Rads
0.0471347	fog-2	4	No	0	0 Rads
0.0832804	fog-2	4	No	0	0 Rads
0.0690705	fog-2	4	No	0	0 Rads
0.114612	fog-2	4	No	0	0 Rads
0.131131	fog-2	4	No	0	0 Rads
0.1186	fog-2	4	No	0	0 Rads
0.116277	fog-2	4	No	0	0 Rads
0.109238	fog-2	4	No	0	0 Rads
0.183589	fog-2	4	No	0	0 Rads
0.226457	fog-2	4	No	2	0 Rads
0.178768	fog-2	4	No	0	0 Rads
0.213762	fog-2	4	No	0	0 Rads
0.165277	fog-2	4	No	0	0 Rads
0.188685	fog-2	4	No	0	0 Rads
0.213095	fog-2	4	No	0	0 Rads
0.179414	fog-2	4	No	0	0 Rads
0.157708	fog-2	4	No	0	0 Rads
[truncated: 7,980 more rows]
