# Supplementary material for: Aging and sperm signals alter DNA break formation and repair in the C. elegans germline
Source: PLoS Genet. 2022 Nov 7;18(11):e1010282. doi: 10.1371/journal.pgen.1010282 (PMC9671421; doi:10.1371/journal.pgen.1010282)
Supplement: S2 Data — RAD-51 foci quantified in individual nuclei in rad-54 mutant germlines. Each row details a single quantified nucleus. Columns indicate the genotype of the animal (Genotype), its age in days post L4 (Days_post_L4), the row of the nucleus in the germline (Row), whether the animal was mated (Mated), and the number of RAD-51 foci (RAD51_foci). (XLSX) [file pgen.1010282.s009.xlsx]

## Sheet: Sheet1
Genotype	Age_postL4	Mated	Row	RAD51_foci
rad-54	1	No	1	2
rad-54	1	No	1	6
rad-54	1	No	1	5
rad-54	1	No	1	5
rad-54	1	No	1	3
rad-54	1	No	2	9
rad-54	1	No	2	4
rad-54	1	No	2	12
rad-54	1	No	2	8
rad-54	1	No	2	5
rad-54	1	No	3	19
rad-54	1	No	3	8
rad-54	1	No	3	11
rad-54	1	No	3	8
rad-54	1	No	3	9
rad-54	1	No	4	10
rad-54	1	No	4	9
rad-54	1	No	4	18
rad-54	1	No	4	16
rad-54	1	No	4	8
rad-54	1	No	4	21
rad-54	1	No	4	19
rad-54	1	No	5	19
rad-54	1	No	5	22
rad-54	1	No	5	22
rad-54	1	No	5	10
rad-54	1	No	5	8
rad-54	1	No	5	12
rad-54	1	No	6	16
rad-54	1	No	6	16
rad-54	1	No	6	17
rad-54	1	No	6	18
rad-54	1	No	6	18
rad-54	1	No	6	19
rad-54	1	No	7	16
rad-54	1	No	7	32
rad-54	1	No	7	13
rad-54	1	No	7	16
rad-54	1	No	7	19
rad-54	1	No	7	19
rad-54	1	No	8	26
rad-54	1	No	8	25
rad-54	1	No	8	21
rad-54	1	No	8	33
rad-54	1	No	8	17
rad-54	1	No	9	20
rad-54	1	No	9	29
rad-54	1	No	9	20
rad-54	1	No	9	24
rad-54	1	No	9	21
rad-54	1	No	1	3
rad-54	1	No	1	6
rad-54	1	No	1	3
rad-54	1	No	1	5
rad-54	1	No	1	4
rad-54	1	No	2	2
rad-54	1	No	2	8
rad-54	1	No	2	3
rad-54	1	No	3	10
rad-54	1	No	3	8
rad-54	1	No	3	11
rad-54	1	No	3	11
rad-54	1	No	4	9
rad-54	1	No	4	7
rad-54	1	No	4	7
rad-54	1	No	4	9
rad-54	1	No	4	10
rad-54	1	No	4	11
rad-54	1	No	5	7
rad-54	1	No	5	17
rad-54	1	No	5	8
rad-54	1	No	5	11
rad-54	1	No	5	7
rad-54	1	No	5	6
rad-54	1	No	5	5
rad-54	1	No	6	14
rad-54	1	No	6	7
rad-54	1	No	6	16
rad-54	1	No	6	12
rad-54	1	No	7	15
rad-54	1	No	7	23
rad-54	1	No	7	21
rad-54	1	No	7	20
rad-54	1	No	8	24
rad-54	1	No	8	32
rad-54	1	No	8	30
rad-54	1	No	9	26
rad-54	1	No	9	32
rad-54	1	No	9	32
rad-54	1	No	1	8
rad-54	1	No	1	3
rad-54	1	No	1	4
rad-54	1	No	1	8
rad-54	1	No	2	10
rad-54	1	No	2	5
rad-54	1	No	2	9
rad-54	1	No	2	12
rad-54	1	No	3	10
rad-54	1	No	3	9
rad-54	1	No	3	8
rad-54	1	No	4	5
rad-54	1	No	4	8
rad-54	1	No	4	17
rad-54	1	No	4	18
rad-54	1	No	4	17
rad-54	1	No	5	21
rad-54	1	No	5	19
rad-54	1	No	5	14
rad-54	1	No	6	15
rad-54	1	No	6	21
rad-54	1	No	6	14
rad-54	1	No	7	27
rad-54	1	No	7	27
rad-54	1	No	7	28
rad-54	1	No	7	21
rad-54	1	No	8	25
rad-54	1	No	8	23
rad-54	1	No	8	30
rad-54	1	No	8	25
rad-54	1	No	9	25
rad-54	1	No	9	21
rad-54	1	No	9	24
rad-54	1	No	9	25
rad-54	1	No	1	5
rad-54	1	No	1	3
rad-54	1	No	1	2
rad-54	1	No	1	4
rad-54	1	No	1	1
rad-54	1	No	1	7
rad-54	1	No	2	8
rad-54	1	No	2	10
rad-54	1	No	2	4
rad-54	1	No	3	3
rad-54	1	No	3	5
rad-54	1	No	3	5
rad-54	1	No	3	10
rad-54	1	No	3	11
rad-54	1	No	4	11
rad-54	1	No	4	9
rad-54	1	No	4	8
rad-54	1	No	4	4
rad-54	1	No	5	10
rad-54	1	No	5	3
rad-54	1	No	5	7
rad-54	1	No	5	10
rad-54	1	No	5	9
rad-54	1	No	5	16
rad-54	1	No	5	12
rad-54	1	No	6	21
rad-54	1	No	6	18
rad-54	1	No	6	14
rad-54	1	No	7	15
rad-54	1	No	7	12
rad-54	1	No	7	17
rad-54	1	No	7	12
rad-54	1	No	8	20
rad-54	1	No	8	15
rad-54	1	No	8	20
rad-54	1	No	8	16
rad-54	1	No	8	22
rad-54	1	No	9	19
rad-54	1	No	9	17
rad-54	1	No	9	12
rad-54	4	Yes	1	0
rad-54	4	Yes	1	0
rad-54	4	Yes	1	0
rad-54	4	Yes	1	1
rad-54	4	Yes	2	1
rad-54	4	Yes	2	2
rad-54	4	Yes	2	1
rad-54	4	Yes	2	0
rad-54	4	Yes	2	1
rad-54	4	Yes	3	1
rad-54	4	Yes	3	4
rad-54	4	Yes	3	0
rad-54	4	Yes	3	3
rad-54	4	Yes	3	1
rad-54	4	Yes	3	2
rad-54	4	Yes	4	0
rad-54	4	Yes	4	5
rad-54	4	Yes	4	1
rad-54	4	Yes	4	4
rad-54	4	Yes	5	5
rad-54	4	Yes	5	0
rad-54	4	Yes	5	3
rad-54	4	Yes	5	6
rad-54	4	Yes	5	2
rad-54	4	Yes	6	3
rad-54	4	Yes	6	2
rad-54	4	Yes	6	3
rad-54	4	Yes	6	1
rad-54	4	Yes	6	2
rad-54	4	Yes	7	3
rad-54	4	Yes	7	4
rad-54	4	Yes	7	9
rad-54	4	Yes	7	5
rad-54	4	Yes	7	4
rad-54	4	Yes	8	11
rad-54	4	Yes	8	8
rad-54	4	Yes	8	7
rad-54	4	Yes	8	0
rad-54	4	Yes	8	5
rad-54	4	Yes	9	18
rad-54	4	Yes	9	17
rad-54	4	Yes	9	6
rad-54	4	Yes	9	15
rad-54	4	Yes	9	10
rad-54	4	Yes	1	1
rad-54	4	Yes	1	3
rad-54	4	Yes	1	1
rad-54	4	Yes	1	1
rad-54	4	Yes	1	1
rad-54	4	Yes	2	0
rad-54	4	Yes	2	0
rad-54	4	Yes	2	0
rad-54	4	Yes	2	1
rad-54	4	Yes	2	0
rad-54	4	Yes	3	1
rad-54	4	Yes	3	0
rad-54	4	Yes	3	3
rad-54	4	Yes	3	0
rad-54	4	Yes	3	4
rad-54	4	Yes	3	2
rad-54	4	Yes	4	2
rad-54	4	Yes	4	3
rad-54	4	Yes	4	2
rad-54	4	Yes	4	1
rad-54	4	Yes	4	0
rad-54	4	Yes	5	4
rad-54	4	Yes	5	4
rad-54	4	Yes	5	3
rad-54	4	Yes	5	4
rad-54	4	Yes	5	4
rad-54	4	Yes	6	9
rad-54	4	Yes	6	9
rad-54	4	Yes	6	20
rad-54	4	Yes	6	7
rad-54	4	Yes	6	12
rad-54	4	Yes	6	8
rad-54	4	Yes	7	9
rad-54	4	Yes	7	15
rad-54	4	Yes	7	14
rad-54	4	Yes	7	11
rad-54	4	Yes	8	14
rad-54	4	Yes	8	13
rad-54	4	Yes	8	15
rad-54	4	Yes	8	17
rad-54	4	Yes	8	11
rad-54	4	Yes	8	18
rad-54	4	Yes	8	13
rad-54	4	Yes	9	17
rad-54	4	Yes	9	13
rad-54	4	Yes	9	10
rad-54	4	Yes	9	10
rad-54	4	Yes	9	11
rad-54	4	Yes	1	1
rad-54	4	Yes	1	3
rad-54	4	Yes	1	0
rad-54	4	Yes	2	1
rad-54	4	Yes	2	5
rad-54	4	Yes	2	2
rad-54	4	Yes	2	1
rad-54	4	Yes	2	2
rad-54	4	Yes	3	2
rad-54	4	Yes	3	2
rad-54	4	Yes	3	2
rad-54	4	Yes	3	0
rad-54	4	Yes	3	0
rad-54	4	Yes	3	1
rad-54	4	Yes	3	3
rad-54	4	Yes	4	1
rad-54	4	Yes	4	3
rad-54	4	Yes	4	3
rad-54	4	Yes	4	3
rad-54	4	Yes	4	0
rad-54	4	Yes	5	2
rad-54	4	Yes	5	5
rad-54	4	Yes	5	6
rad-54	4	Yes	5	19
rad-54	4	Yes	5	0
rad-54	4	Yes	6	4
rad-54	4	Yes	6	0
rad-54	4	Yes	6	5
rad-54	4	Yes	6	1
rad-54	4	Yes	6	1
rad-54	4	Yes	7	2
rad-54	4	Yes	7	4
rad-54	4	Yes	7	6
rad-54	4	Yes	7	4
rad-54	4	Yes	7	5
rad-54	4	Yes	8	12
rad-54	4	Yes	8	7
rad-54	4	Yes	8	6
rad-54	4	Yes	8	7
rad-54	4	Yes	8	5
rad-54	4	Yes	8	9
rad-54	4	Yes	9	9
rad-54	4	Yes	9	8
rad-54	4	Yes	9	21
rad-54	4	Yes	9	12
rad-54	4	No	1	0
rad-54	4	No	1	3
rad-54	4	No	1	5
rad-54	4	No	1	1
rad-54	4	No	2	2
rad-54	4	No	2	1
rad-54	4	No	2	3
rad-54	4	No	3	1
rad-54	4	No	3	2
rad-54	4	No	3	3
rad-54	4	No	3	2
rad-54	4	No	4	6
rad-54	4	No	4	7
rad-54	4	No	5	11
rad-54	4	No	5	2
rad-54	4	No	5	3
rad-54	4	No	5	4
rad-54	4	No	6	9
rad-54	4	No	6	2
rad-54	4	No	6	8
rad-54	4	No	6	9
rad-54	4	No	7	2
rad-54	4	No	7	5
rad-54	4	No	7	7
rad-54	4	No	8	7
rad-54	4	No	8	6
rad-54	4	No	8	6
rad-54	4	No	9	7
rad-54	4	No	9	8
rad-54	4	No	9	9
rad-54	4	No	9	12
rad-54	4	No	1	0
rad-54	4	No	1	0
rad-54	4	No	1	1
rad-54	4	No	1	1
rad-54	4	No	1	0
rad-54	4	No	2	0
rad-54	4	No	2	0
rad-54	4	No	2	0
rad-54	4	No	2	1
rad-54	4	No	2	0
rad-54	4	No	3	2
rad-54	4	No	3	0
rad-54	4	No	3	0
rad-54	4	No	3	1
rad-54	4	No	3	2
rad-54	4	No	4	4
rad-54	4	No	4	6
rad-54	4	No	4	1
rad-54	4	No	4	2
rad-54	4	No	4	1
rad-54	4	No	4	5
rad-54	4	No	5	1
rad-54	4	No	5	0
rad-54	4	No	5	6
rad-54	4	No	5	6
rad-54	4	No	5	5
rad-54	4	No	6	6
rad-54	4	No	6	1
rad-54	4	No	6	3
rad-54	4	No	6	2
rad-54	4	No	6	1
rad-54	4	No	6	9
rad-54	4	No	6	14
rad-54	4	No	7	9
rad-54	4	No	7	11
rad-54	4	No	7	14
rad-54	4	No	7	12
rad-54	4	No	7	5
rad-54	4	No	8	12
rad-54	4	No	8	8
rad-54	4	No	8	4
rad-54	4	No	8	13
rad-54	4	No	8	20
rad-54	4	No	8	16
rad-54	4	No	9	21
rad-54	4	No	9	18
rad-54	4	No	9	6
rad-54	4	No	9	14
rad-54	4	No	9	15
rad-54	1	No	1	0
rad-54	1	No	1	0
rad-54	1	No	1	2
rad-54	1	No	1	1
rad-54	1	No	1	4
rad-54	1	No	2	4
rad-54	1	No	2	3
rad-54	1	No	2	2
rad-54	1	No	2	0
rad-54	1	No	2	5
rad-54	1	No	3	3
rad-54	1	No	3	6
rad-54	1	No	3	6
rad-54	1	No	3	3
rad-54	1	No	3	3
rad-54	1	No	4	2
rad-54	1	No	4	2
rad-54	1	No	4	6
rad-54	1	No	4	3
rad-54	1	No	4	4
rad-54	1	No	5	4
rad-54	1	No	5	4
rad-54	1	No	5	4
rad-54	1	No	5	7
rad-54	1	No	5	3
rad-54	1	No	5	6
rad-54	1	No	5	5
rad-54	1	No	6	6
rad-54	1	No	6	4
rad-54	1	No	6	8
rad-54	1	No	6	10
rad-54	1	No	6	9
rad-54	1	No	6	7
rad-54	1	No	7	6
rad-54	1	No	7	14
rad-54	1	No	7	10
rad-54	1	No	7	10
rad-54	1	No	7	14
rad-54	1	No	7	15
rad-54	1	No	8	13
rad-54	1	No	8	9
rad-54	1	No	8	12
rad-54	1	No	9	7
rad-54	1	No	9	10
rad-54	1	No	9	12
rad-54	1	No	9	13
rad-54	1	No	9	9
rad-54	1	No	1	6
rad-54	1	No	1	7
rad-54	1	No	1	8
rad-54	1	No	1	2
rad-54	1	No	2	6
rad-54	1	No	2	6
rad-54	1	No	2	6
rad-54	1	No	2	5
rad-54	1	No	3	8
rad-54	1	No	3	11
rad-54	1	No	3	5
rad-54	1	No	3	9
rad-54	1	No	3	6
rad-54	1	No	4	11
rad-54	1	No	4	12
rad-54	1	No	4	15
rad-54	1	No	4	4
rad-54	1	No	4	9
rad-54	1	No	4	8
rad-54	1	No	5	17
rad-54	1	No	5	7
rad-54	1	No	5	17
rad-54	1	No	5	11
rad-54	1	No	5	11
rad-54	1	No	5	11
rad-54	1	No	6	5
rad-54	1	No	6	15
rad-54	1	No	6	13
rad-54	1	No	6	9
rad-54	1	No	6	17
rad-54	1	No	6	8
rad-54	1	No	7	16
rad-54	1	No	7	9
rad-54	1	No	7	21
rad-54	1	No	7	14
rad-54	1	No	7	16
rad-54	1	No	8	19
rad-54	1	No	8	18
rad-54	1	No	8	14
rad-54	1	No	8	15
rad-54	1	No	9	30
rad-54	1	No	9	18
rad-54	1	No	9	12
rad-54	1	No	9	17
rad-54	1	No	9	19
rad-54	4	Yes	1	1
rad-54	4	Yes	1	3
rad-54	4	Yes	1	5
rad-54	4	Yes	1	9
rad-54	4	Yes	1	7
rad-54	4	Yes	1	9
rad-54	4	Yes	2	8
rad-54	4	Yes	2	10
rad-54	4	Yes	2	13
rad-54	4	Yes	2	6
rad-54	4	Yes	3	9
rad-54	4	Yes	3	12
rad-54	4	Yes	3	12
rad-54	4	Yes	3	11
rad-54	4	Yes	3	7
rad-54	4	Yes	4	10
rad-54	4	Yes	4	10
rad-54	4	Yes	4	14
rad-54	4	Yes	4	18
rad-54	4	Yes	5	15
rad-54	4	Yes	5	15
rad-54	4	Yes	5	16
rad-54	4	Yes	5	13
rad-54	4	Yes	6	20
rad-54	4	Yes	6	18
rad-54	4	Yes	6	13
rad-54	4	Yes	6	17
rad-54	4	Yes	6	14
rad-54	4	Yes	6	15
rad-54	4	Yes	7	11
rad-54	4	Yes	7	13
rad-54	4	Yes	7	10
rad-54	4	Yes	7	19
rad-54	4	Yes	7	18
rad-54	4	Yes	7	23
rad-54	4	Yes	8	24
rad-54	4	Yes	8	19
rad-54	4	Yes	8	19
rad-54	4	Yes	8	17
rad-54	4	Yes	8	10
rad-54	4	Yes	9	22
rad-54	4	Yes	9	21
rad-54	4	Yes	9	22
rad-54	4	Yes	9	23
rad-54	4	Yes	9	21
rad-54	4	Yes	1	1
rad-54	4	Yes	1	4
rad-54	4	Yes	1	5
rad-54	4	Yes	1	13
rad-54	4	Yes	1	12
rad-54	4	Yes	2	12
rad-54	4	Yes	2	15
rad-54	4	Yes	2	16
rad-54	4	Yes	2	11
rad-54	4	Yes	2	5
rad-54	4	Yes	3	6
rad-54	4	Yes	3	12
rad-54	4	Yes	3	5
rad-54	4	Yes	3	6
rad-54	4	Yes	3	15
rad-54	4	Yes	4	13
rad-54	4	Yes	4	11
rad-54	4	Yes	4	6
rad-54	4	Yes	4	12
rad-54	4	Yes	5	13
rad-54	4	Yes	5	13
rad-54	4	Yes	5	12
rad-54	4	Yes	5	17
rad-54	4	Yes	6	15
rad-54	4	Yes	6	15
rad-54	4	Yes	6	11
rad-54	4	Yes	6	11
rad-54	4	Yes	6	13
rad-54	4	Yes	7	20
rad-54	4	Yes	7	14
rad-54	4	Yes	7	19
rad-54	4	Yes	7	16
rad-54	4	Yes	7	21
rad-54	4	Yes	8	28
rad-54	4	Yes	8	26
rad-54	4	Yes	8	38
rad-54	4	Yes	8	32
rad-54	4	Yes	8	13
rad-54	4	Yes	9	16
rad-54	4	Yes	9	24
rad-54	4	Yes	9	32
rad-54	4	Yes	9	17
rad-54	4	Yes	9	18
rad-54	4	Yes	1	5
rad-54	4	Yes	1	4
rad-54	4	Yes	1	7
rad-54	4	Yes	1	6
rad-54	4	Yes	2	9
rad-54	4	Yes	2	8
rad-54	4	Yes	2	8
rad-54	4	Yes	2	11
rad-54	4	Yes	3	17
rad-54	4	Yes	3	11
rad-54	4	Yes	3	16
rad-54	4	Yes	3	17
rad-54	4	Yes	4	20
rad-54	4	Yes	4	20
rad-54	4	Yes	4	20
rad-54	4	Yes	4	11
rad-54	4	Yes	4	14
rad-54	4	Yes	5	11
rad-54	4	Yes	5	18
rad-54	4	Yes	5	17
rad-54	4	Yes	5	19
rad-54	4	Yes	5	12
rad-54	4	Yes	5	21
rad-54	4	Yes	6	14
rad-54	4	Yes	6	16
rad-54	4	Yes	6	21
rad-54	4	Yes	6	16
rad-54	4	Yes	6	21
rad-54	4	Yes	7	25
rad-54	4	Yes	7	15
rad-54	4	Yes	7	13
rad-54	4	Yes	7	11
rad-54	4	Yes	8	12
rad-54	4	Yes	8	27
rad-54	4	Yes	8	28
rad-54	4	Yes	8	24
rad-54	4	Yes	9	12
rad-54	4	Yes	9	23
rad-54	4	Yes	9	33
rad-54	4	Yes	9	41
rad-54	4	No	1	0
rad-54	4	No	1	2
rad-54	4	No	1	7
rad-54	4	No	1	1
rad-54	4	No	1	0
rad-54	4	No	1	2
rad-54	4	No	2	1
rad-54	4	No	2	3
rad-54	4	No	2	5
rad-54	4	No	2	3
rad-54	4	No	2	1
rad-54	4	No	2	9
rad-54	4	No	3	1
rad-54	4	No	3	1
rad-54	4	No	3	3
rad-54	4	No	3	6
rad-54	4	No	3	2
rad-54	4	No	3	5
rad-54	4	No	4	4
rad-54	4	No	4	3
rad-54	4	No	4	7
rad-54	4	No	5	16
rad-54	4	No	5	25
rad-54	4	No	5	18
rad-54	4	No	5	18
rad-54	4	No	5	17
rad-54	4	No	5	22
rad-54	4	No	6	22
rad-54	4	No	6	19
rad-54	4	No	6	18
rad-54	4	No	6	16
rad-54	4	No	6	28
rad-54	4	No	6	33
rad-54	4	No	7	32
rad-54	4	No	7	35
rad-54	4	No	7	15
rad-54	4	No	7	22
rad-54	4	No	7	19
rad-54	4	No	8	20
rad-54	4	No	8	18
rad-54	4	No	8	31
rad-54	4	No	9	39
rad-54	4	No	9	38
rad-54	4	No	9	45
rad-54	4	No	9	36
rad-54	4	No	1	4
rad-54	4	No	1	0
rad-54	4	No	1	5
rad-54	4	No	1	6
rad-54	4	No	1	9
rad-54	4	No	1	5
rad-54	4	No	1	6
rad-54	4	No	1	8
rad-54	4	No	2	2
rad-54	4	No	2	5
rad-54	4	No	2	6
rad-54	4	No	2	6
rad-54	4	No	2	6
rad-54	4	No	2	15
rad-54	4	No	2	13
rad-54	4	No	3	4
rad-54	4	No	3	10
rad-54	4	No	3	15
rad-54	4	No	3	9
rad-54	4	No	3	6
rad-54	4	No	3	6
rad-54	4	No	4	9
rad-54	4	No	4	10
rad-54	4	No	4	2
rad-54	4	No	4	10
rad-54	4	No	4	14
rad-54	4	No	4	10
rad-54	4	No	5	2
rad-54	4	No	5	13
rad-54	4	No	5	18
rad-54	4	No	5	17
rad-54	4	No	5	17
rad-54	4	No	5	5
rad-54	4	No	5	12
rad-54	4	No	6	16
rad-54	4	No	6	12
rad-54	4	No	6	12
rad-54	4	No	6	22
rad-54	4	No	6	19
rad-54	4	No	6	17
rad-54	4	No	7	9
rad-54	4	No	7	16
rad-54	4	No	7	23
rad-54	4	No	7	14
rad-54	4	No	7	21
rad-54	4	No	8	15
rad-54	4	No	8	22
rad-54	4	No	8	10
rad-54	4	No	8	20
rad-54	4	No	8	27
rad-54	4	No	9	27
rad-54	4	No	9	24
rad-54	4	No	9	22
rad-54	4	No	9	29
rad-54	4	No	9	16
rad-54	4	No	1	0
rad-54	4	No	1	1
rad-54	4	No	1	1
rad-54	4	No	1	1
rad-54	4	No	1	1
rad-54	4	No	2	2
rad-54	4	No	2	2
rad-54	4	No	2	2
rad-54	4	No	2	3
rad-54	4	No	2	0
rad-54	4	No	2	3
rad-54	4	No	3	11
rad-54	4	No	3	3
rad-54	4	No	3	0
rad-54	4	No	3	5
rad-54	4	No	4	2
rad-54	4	No	4	4
rad-54	4	No	4	2
rad-54	4	No	4	1
rad-54	4	No	4	5
rad-54	4	No	5	11
rad-54	4	No	5	4
rad-54	4	No	5	5
rad-54	4	No	5	10
rad-54	4	No	5	9
rad-54	4	No	6	7
rad-54	4	No	6	9
rad-54	4	No	6	9
rad-54	4	No	6	14
rad-54	4	No	6	18
rad-54	4	No	7	19
rad-54	4	No	7	26
rad-54	4	No	7	19
rad-54	4	No	7	20
rad-54	4	No	7	10
rad-54	4	No	8	20
rad-54	4	No	8	14
rad-54	4	No	8	24
rad-54	4	No	8	22
rad-54	4	No	9	20
rad-54	4	No	9	21
rad-54	4	No	9	26
rad-54	4	No	9	12
rad-54	4	No	1	0
rad-54	4	No	1	2
rad-54	4	No	1	1
rad-54	4	No	1	1
rad-54	4	No	1	0
rad-54	4	No	1	2
rad-54	4	No	1	1
rad-54	4	No	1	3
rad-54	4	No	1	0
rad-54	4	No	2	0
rad-54	4	No	2	1
rad-54	4	No	2	2
rad-54	4	No	2	5
rad-54	4	No	2	0
rad-54	4	No	3	0
rad-54	4	No	3	5
rad-54	4	No	3	2
rad-54	4	No	3	4
rad-54	4	No	3	5
rad-54	4	No	3	6
rad-54	4	No	4	3
rad-54	4	No	4	5
rad-54	4	No	4	3
rad-54	4	No	4	1
rad-54	4	No	4	5
rad-54	4	No	5	15
rad-54	4	No	5	4
rad-54	4	No	5	2
rad-54	4	No	5	4
rad-54	4	No	5	3
rad-54	4	No	6	9
rad-54	4	No	6	8
rad-54	4	No	6	12
rad-54	4	No	6	7
rad-54	4	No	6	10
rad-54	4	No	7	14
rad-54	4	No	7	9
rad-54	4	No	7	15
rad-54	4	No	7	13
rad-54	4	No	7	8
rad-54	4	No	7	13
rad-54	4	No	8	18
rad-54	4	No	8	17
rad-54	4	No	8	9
rad-54	4	No	8	16
rad-54	4	No	8	17
rad-54	4	No	8	5
rad-54	4	No	9	15
rad-54	4	No	9	13
rad-54	4	No	9	17
rad-54	4	No	9	17
rad-54	4	No	9	14
rad-54	4	No	9	18
