# Supplementary material for: Aging and sperm signals alter DNA break formation and repair in the C. elegans germline
Source: PLoS Genet. 2022 Nov 7;18(11):e1010282. doi: 10.1371/journal.pgen.1010282 (PMC9671421; doi:10.1371/journal.pgen.1010282)
Supplement: S3 Data — Brood viability of fog-2 animals aged 1–5 days post L4 and mated for three subsequent days (see Methods). Each row represents the brood of a single fog-2 worm. Columns indicate the experimental replicate (Replicate), the ID of the fog-2 female within that replicate and age group (PlateID), the age of the fog-2 female in days post-L4 at the time of first mating (Age_when_mated), the day post mating from which the brood was scored (Day), the number of progeny which successfully hatched into larvae (Live), the number of unhatched dead eggs (Dead), the number of unfertilized oocytes (Unf), and whether live progeny were observed within the mated fog-2 female (Matricidal Hatching). (XLSX) [file pgen.1010282.s010.xlsx]

## Sheet: Sheet1
Replicate	PlateID	Age_when_mated	Day	Live	Dead_Egg	Unfertilized	Matricidal Hatching
1-VA	1	1	1	91	7	5	0
1-VA	2	1	1	128	4	7	0
1-VA	3	1	1	4	0	2	0
1-VA	4	1	1	90	0	4	0
1-VA	5	1	1	79	2	7	0
1-VA	1	1	2	41	7	0	1
1-VA	2	1	2	183	3	0	0
1-VA	3	1	2	20	2	3	0
1-VA	4	1	2	73	5	2	0
1-VA	5	1	2	0	0	0	1
1-VA	1	1	3	3	0	0	1
1-VA	2	1	3	122	3	0	0
1-VA	3	1	3	4	1	1	1
1-VA	4	1	3	6	0	1	0
1-VA	5	1	3	114	7	5	1
1-VA	1	2	1	21	4	11	0
1-VA	2	2	1	6	7	8	0
1-VA	3	2	1	135	4	7	0
1-VA	4	2	1	113	13	8	0
1-VA	5	2	1	99	9	13	0
1-VA	1	2	2	23	2	2	1
1-VA	2	2	2	4	0	0	1
1-VA	3	2	2	48	0	0	0
1-VA	4	2	2	16	3	6	1
1-VA	5	2	2	179	3	3	0
1-VA	1	2	3	21	2	0	0
1-VA	2	2	3	0	0	0	1
1-VA	3	2	3	51	0	0	1
1-VA	4	2	3	15	0	0	1
1-VA	5	2	3	120	2	3	0
1-VA	1	3	1	43	6	2	0
1-VA	2	3	1	17	4	4	0
1-VA	3	3	1	75	1	2	0
1-VA	4	3	1	102	8	5	0
1-VA	5	3	1	109	9	1	0
1-VA	1	3	2	8	2	0	1
1-VA	2	3	2	17	0	0	0
1-VA	3	3	2	0	0	0	1
1-VA	4	3	2	146	6	3	0
1-VA	5	3	2	22	1	0	0
1-VA	1	3	3	13	0	1	1
1-VA	2	3	3	0	0	0	1
1-VA	3	3	3	0	0	0	1
1-VA	4	3	3	35	5	0	1
1-VA	5	3	3	26	1	0	1
1-VA	1	4	1	7	4	3	0
1-VA	2	4	1	6	5	2	0
1-VA	3	4	1	41	4	0	0
1-VA	4	4	1	70	2	4	0
1-VA	5	4	1	26	15	4	0
1-VA	1	4	2	2	0	0	1
1-VA	2	4	2	1	0	0	1
1-VA	3	4	2	3	0	0	0
1-VA	4	4	2	0	0	0	1
1-VA	5	4	2	13	0	0	1
1-VA	2	4	3	6	2	0	1
1-VA	3	4	3	3	0	0	1
1-VA	5	4	3	34	0	0	1
1-VA	1	5	1	29	6	2	0
1-VA	2	5	1	11	0	2	0
1-VA	3	5	1	11	4	1	0
1-VA	4	5	1	4	13	5	0
1-VA	5	5	1	17	10	7	0
1-VA	1	5	2	43	2	0	1
1-VA	2	5	2	0	0	0	1
1-VA	3	5	2	5	0	0	1
1-VA	4	5	2	17	0	0	1
1-VA	5	5	2	43	2	3	0
1-VA	3	5	3	3	0	0	1
1-VA	5	5	3	11	0	0	1
2-VA	1	1	0	16	1	4	0
2-VA	1	1	0.25	8	3	1	0
2-VA	1	1	0.5	26	0	2	0
2-VA	1	1	0.75	44	0	0	0
2-VA	2	1	0	14	1	2	0
2-VA	2	1	0.25	10	3	3	0
2-VA	2	1	0.5	45	4	1	0
2-VA	2	1	0.75	45	1	0	0
2-VA	3	1	0	13	2	0	0
2-VA	3	1	0.25	2	0	2	0
2-VA	3	1	0.5	19	2	0	0
2-VA	3	1	0.75	24	0	0	0
2-VA	4	1	0	25	0	3	0
2-VA	4	1	0.25	33	0	1	0
2-VA	4	1	0.5	50	0	0	0
2-VA	4	1	0.75	49	3	0	0
2-VA	5	1	0	9	0	1	0
2-VA	5	1	0.25	13	4	1	0
2-VA	5	1	0.5	11	0	0	0
2-VA	5	1	0.75	9	1	1	0
2-VA	1	1	2	163	0	0	0
2-VA	2	1	2	156	3	0	0
2-VA	3	1	2	104	1	0	0
2-VA	4	1	2	194	2	0	0
2-VA	5	1	2	67	1	0	0
2-VA	1	1	3	67	0	0	0
2-VA	2	1	3	127	4	4	0
2-VA	3	1	3	47	2	0	0
2-VA	4	1	3	159	0	0	0
2-VA	5	1	3	101	4	0	0
2-VA	1	2	0	3	5	2	0
2-VA	1	2	0.25	1	2	0	0
2-VA	1	2	0.5	0	0	0	0
2-VA	1	2	0.75	0	1	0	0
2-VA	2	2	0	0	0	0	0
2-VA	2	2	0.25	0	0	0	0
2-VA	2	2	0.5	1	0	0	0
2-VA	2	2	0.75	0	1	0	0
2-VA	3	2	0	3	3	0	0
2-VA	3	2	0.25	0	0	0	0
2-VA	3	2	0.5	0	0	2	0
2-VA	3	2	0.75	4	1	3	0
2-VA	4	2	0	3	2	1	0
2-VA	4	2	0.25	0	0	2	0
2-VA	4	2	0.5	4	1	1	0
2-VA	4	2	0.75	6	6	2	0
2-VA	5	2	0	13	6	4	0
2-VA	5	2	0.25	30	1	0	0
2-VA	5	2	0.5	37	3	1	0
2-VA	5	2	0.75	44	2	1	0
2-VA	1	2	2	13	0	0	1
2-VA	2	2	2	1	0	0	1
2-VA	3	2	2	0	0	0	1
2-VA	4	2	2	4	0	0	1
2-VA	5	2	2	115	2	13	0
2-VA	2	2	3	0	0	0	1
2-VA	3	2	3	0	0	0	1
2-VA	4	2	3	4	1	0	1
2-VA	5	2	3	27	0	5	0
2-VA	1	3	0	6	1	3	0
2-VA	1	3	0.25	0	0	0	0
2-VA	1	3	0.5	0	0	0	0
2-VA	1	3	0.75	1	0	0	0
2-VA	2	3	0	7	7	0	0
2-VA	2	3	0.25	0	0	1	0
2-VA	2	3	0.5	0	0	0	0
2-VA	2	3	0.75	1	0	0	0
2-VA	3	3	0	4	8	3	0
2-VA	3	3	0.25	1	2	0	0
2-VA	3	3	0.5	11	4	0	0
2-VA	3	3	0.75	4	0	0	0
2-VA	4	3	0	4	1	3	0
2-VA	4	3	0.25	0	1	3	0
2-VA	4	3	0.5	8	4	2	0
2-VA	4	3	0.75	19	1	0	0
2-VA	5	3	0	8	4	0	0
2-VA	5	3	0.25	1	0	2	0
2-VA	5	3	0.5	0	0	0	0
2-VA	5	3	0.75	1	0	0	0
2-VA	1	3	2	0	0	0	0
2-VA	2	3	2	0	0	0	0
2-VA	3	3	2	22	0	0	0
2-VA	4	3	2	5	0	35	0
2-VA	5	3	2	0	0	0	0
2-VA	1	3	3	0	0	0	1
2-VA	2	3	3	0	0	0	1
2-VA	3	3	3	10	0	0	1
2-VA	4	3	3	0	1	11	1
2-VA	5	3	3	0	0	0	1
2-VA	1	5	0	12	3	2	0
2-VA	1	5	0.25	3	4	1	0
2-VA	1	5	0.5	7	3	0	0
2-VA	1	5	0.75	2	0	0	0
2-VA	2	5	0	0	0	0	0
2-VA	2	5	0.25	0	0	0	0
2-VA	2	5	0.5	0	0	0	0
2-VA	2	5	0.75	0	0	1	0
2-VA	3	5	0	3	4	2	0
2-VA	3	5	0.25	0	0	0	0
2-VA	3	5	0.5	0	0	0	0
2-VA	3	5	0.75	0	0	0	0
2-VA	4	5	0	5	1	1	0
2-VA	4	5	0.25	0	3	3	0
2-VA	4	5	0.5	0	1	0	0
2-VA	4	5	0.75	0	0	0	0
2-VA	5	5	0	3	2	1	0
2-VA	5	5	0.25	5	0	0	0
2-VA	5	5	0.5	2	1	1	0
2-VA	5	5	0.75	0	0	0	0
2-VA	1	5	2	23	0	0	0
2-VA	2	5	2	0	0	0	0
2-VA	3	5	2	0	0	0	0
2-VA	4	5	2	0	0	0	1
2-VA	5	5	2	3	0	0	1
2-VA	1	5	3	6	2	1	1
2-VA	2	5	3	0	0	3	1
2-VA	3	5	3	0	0	0	1
2-VA	4	5	3	1	0	0	1
2-VA	5	5	3	0	0	0	1
