# Supplementary material for: Aging and sperm signals alter DNA break formation and repair in the C. elegans germline
Source: PLoS Genet. 2022 Nov 7;18(11):e1010282. doi: 10.1371/journal.pgen.1010282 (PMC9671421; doi:10.1371/journal.pgen.1010282)
Supplement: S4 Data — GFP::COSA-1 foci quantified in individual nuclei of fog-2 female worms. The number of nuclei (nuclei) with a given number of GFP::COSA-1 foci (COSA1_Count) are grouped based on the age of the fog-2 female in days post L4 (Age_postL4) and whether the fog-2 female was mated (Mated, see Methods). The fraction of nuclei within a specific age and mating group which have a specified number of GFP::COSA-1 foci are detailed in the fraction_nuclei column. (XLSX) [file pgen.1010282.s011.xlsx]

## Sheet: Sheet1
Age_postL4	COSA1_Count	Mated	nuclei	fraction_nuclei
1	7	No	6	0.0222222
1	6	No	259	0.959259
1	5	No	5	0.0185185
6	8	Yes	1	0.00512821
6	7	No	11	0.0662651
6	7	Yes	12	0.0615385
6	6	No	149	0.89759
6	6	Yes	176	0.902564
6	5	No	6	0.0361446
6	5	Yes	3	0.0153846
6	4	Yes	1	0.00512821
6	0	Yes	2	0.0102564
