# Supplementary material for: Aging and sperm signals alter DNA break formation and repair in the C. elegans germline
Source: PLoS Genet. 2022 Nov 7;18(11):e1010282. doi: 10.1371/journal.pgen.1010282 (PMC9671421; doi:10.1371/journal.pgen.1010282)
Supplement: S5 Data — Each row represents the brood of a single scored parent hermaphrodite. Columns indicate the genotype of the parent (Genotype), the parent’s ID (Plate), the number of unhatched dead embryos (Dead_Egg), the number of hatched hermaphrodite progeny (Herm), and the number of hatched male progeny (Male), and the total number of progeny scored (Total Progeny). (XLSX) [file pgen.1010282.s012.xlsx]

## Sheet: Sheet1
Genotype	Plate	Dead_Egg	Herm	Male	Total Progeny
N2	1	0	196	0	196
N2	2	2	182	1	185
N2	3	0	186	0	186
N2	4	0	179	0	179
N2	5	2	206	0	208
uev-2	1	1	192	0	193
uev-2	2	4	145	1	150
uev-2	3	0	173	0	173
uev-2	4	0	197	0	197
uev-2	5	0	201	0	201
