# Supplementary material for: Aging and sperm signals alter DNA break formation and repair in the C. elegans germline
Source: PLoS Genet. 2022 Nov 7;18(11):e1010282. doi: 10.1371/journal.pgen.1010282 (PMC9671421; doi:10.1371/journal.pgen.1010282)
Supplement: S6 Data — Each row represents a single nucleus scored. Columns indicate the genotype of the parent worm (Genotype) and the number of DAPI staining bodies observed in a nucleus (DAPIbodies). (XLSX) [file pgen.1010282.s013.xlsx]

## Sheet: Sheet1
Genotype	DAPIbodies
N2	6
N2	6
N2	6
N2	6
N2	6
N2	6
N2	6
N2	6
N2	6
N2	6
N2	6
N2	6
N2	6
N2	6
N2	6
N2	6
N2	6
N2	6
N2	6
N2	6
N2	6
N2	6
N2	6
N2	6
N2	6
N2	6
N2	6
N2	6
N2	6
N2	6
N2	6
N2	6
N2	6
N2	6
N2	6
N2	6
N2	6
N2	6
N2	6
N2	6
N2	6
N2	6
N2	6
N2	6
N2	6
N2	6
N2	6
N2	6
N2	6
N2	6
N2	6
N2	6
N2	6
N2	6
N2	6
uev-2	6
uev-2	6
uev-2	6
uev-2	6
uev-2	6
uev-2	6
uev-2	6
uev-2	6
uev-2	6
uev-2	6
uev-2	6
uev-2	6
uev-2	6
uev-2	6
uev-2	6
uev-2	6
uev-2	6
uev-2	6
uev-2	6
uev-2	6
uev-2	6
uev-2	6
uev-2	6
uev-2	6
uev-2	6
uev-2	6
uev-2	6
uev-2	6
uev-2	6
uev-2	6
uev-2	6
uev-2	6
uev-2	6
uev-2	6
uev-2	6
uev-2	6
uev-2	6
uev-2	6
uev-2	6
uev-2	6
uev-2	6
uev-2	6
uev-2	6
uev-2	6
uev-2	6
uev-2	6
uev-2	6
uev-2	6
uev-2	6
uev-2	6
uev-2	6
uev-2	6
uev-2	6
uev-2	6
uev-2	6
uev-2	6
uev-2	6
uev-2	6
uev-2	6
uev-2	6
