# Supplementary material for: Aging and sperm signals alter DNA break formation and repair in the C. elegans germline
Source: PLoS Genet. 2022 Nov 7;18(11):e1010282. doi: 10.1371/journal.pgen.1010282 (PMC9671421; doi:10.1371/journal.pgen.1010282)
Supplement: S7 Data — Region of wild type young and aged germlines which is stained with DSB-2. Each row represents a single quantified germline. Columns indicate the age and mated status of the germline (Age; Young = 1 day post L4, Aged = 4 days post L4), the gonad number (GonadID), the beginning of DSB-2 staining in germline distance normalized to pachytene (DSB2_start, see methods), the end of DSB-2 staining in germline distance normalized to pachytene (DSB2_end, see methods), and the position of the most proximal DSB-2 staining nucleus in germline distance normalized to pachytene (DSB-2_straggler, see methods). (XLSX) [file pgen.1010282.s014.xlsx]

## Sheet: dsb2 zone data summarized for p
Age	GonadID	DSB2_start	DSB2_end	DSB2_straggler
Young	1	-0.182742	0.329358	0.453962
Young	2	-0.12597	0.481891	0.553696
Young	3	-0.0350058	0.470586	NA
Young	4	-0.0229752	0.494267	0.823787
Young	5	-0.194807	0.461572	0.570917
Young	6	-0.0421349	0.510931	0.706503
Young	7	-0.053278	0.425613	0.471319
Young	8	-0.105281	0.501314	0.604028
Young	9	-0.0647529	0.49629	0.702778
Young	10	-0.0707545	0.571204	0.659671
Aged Mated	1	-0.023502	0.380136	0.602641
Aged Mated	2	-0.0572449	0.482984	0.68623
Aged Mated	3	-0.0525477	0.261384	0.702587
Aged Mated	4	-0.0380129	0.385019	0.736136
Aged Mated	5	-0.0502362	0.44587	0.855847
Aged Mated	6	-0.085195	0.373739	0.464376
Aged Mated	7	-0.0980296	0.355993	0.53222
Aged Mated	8	-0.039744	0.457191	0.636616
Aged Mated	9	-0.026788	0.377315	0.684564
Aged Mated	10	-0.0578557	0.444498	0.625581
Aged Unmated	1	-0.0832311	0.494011	0.662516
Aged Unmated	2	-0.0370982	0.539072	0.770674
Aged Unmated	3	-0.0569984	0.549109	0.725341
Aged Unmated	4	-0.0525254	0.517047	0.59042
Aged Unmated	5	-0.0415937	0.511419	0.63326
Aged Unmated	6	-0.0355833	0.607338	0.734404
Aged Unmated	7	-0.0726199	0.586416	0.78982
Aged Unmated	8	-0.0380667	0.687797	0.716892
Aged Unmated	9	-0.0751681	0.592157	0.703715
